# Supplementary material for: Factors behind the success story of under-five stunting in Peru: a district ecological multilevel analysis
Source: BMC Pediatr. 2017 Jan 19;17:29. doi: 10.1186/s12887-017-0790-3 (PMC5248498; doi:10.1186/s12887-017-0790-3)
Supplement: Additional file 5: — Stunting__Resubmitted_BMCP_December2016 [7, 15–18]. (XLS 637 kb) [file 12887_2017_790_MOESM5_ESM.xls]

## Sheet: Additional file 5
code	department_name	number_department	year	gva_	gdp_	gdp_percapita_	log_gdp_percapita_	gdp_percapita_mean	gdp_percapita_usd	gdp_percapita_id	ubn1_	ubn2_	ubn1_mean	pl_	pl_mean	epl_	pl_compl_	totpop_	rur_	rur_mean	urban_	urban_mean	tfr_	tfr_mean	femwork_	femworkave	gini_i_	w_yschool_	water_	water_mean	water_imp	water_tree_imputation	sanit_	sanit2_	juntos_benef	rurpop_	juntos_cov_	juntos_cov_v2_	juntos_cov_mean	sis_benef_u5_	sis_att_u5_	u5pop_	coverage_sis_u5_benef_	coverage_sis_u5_att_	coverage_sis_u5_att_mean	total_exp_	health_exp_	allopan_	mallopan_
1	Amazonas	01 Amazonas	2000	992349	713283	1835	7.5148	2591.4	525.788	1384.95	58.4	24.7	49.24	73.5	60.03	35.8	37.7	385241	74.1	65.23	25.9	34.77	4.15633	3.5979		39.4111	70.4	6	77.5462	78.4257	77.5462	77.5462	70.0494	26.3	0		0	0	22.945			46485	0	0	5.73291	206155203	14317084
1	Amazonas	01 Amazonas	2004	1255643	828113	2081	7.6406	2591.4	609.696	1568.17	53.4	24.6	49.24	71.5	60.03	31.8	39.7	397848	69.4	65.23	30.6	34.77	3.72026	3.5979	39.6	39.4111	63.3	5		78.4257	83.7748	74.3481	70.2028	42.2	0		0	0	22.945	91706	187779	47629	1.92542	3.94253	5.73291	258115831	37843871
1	Amazonas	01 Amazonas	2005	1369479	886099	2212	7.70165	2591.4	671.149	1677.23	58.3	26.9	49.24	74.6	60.03	31.5	43.1	400668	68.2	65.23	31.8	34.77	3.91279	3.5979	37.1	39.4111	66.4	5	85.4086	78.4257	85.4086	85.4086	81.1814	36.1	0	273162	0	0	22.945	104751	241242	47807	2.19112	5.04616	5.73291	296254277	42171862
1	Amazonas	01 Amazonas	2006	1479909	947537	2349	7.76174	2591.4	717.464	1685.11	52.9	21	49.24	67.6	60.03	23.9	43.7	403428	66.9	65.23	33.1	34.77	4.23558	3.5979	37.8	39.4111	64.7	5	71.2215	78.4257	71.2215	71.2215	63.1232	28.3	0	269925	0	0	22.945	79876	313807	47973	1.66502	6.54133	5.73291	366378871	44805293
1	Amazonas	01 Amazonas	2007	1707719	1019239	2510	7.82804	2591.4	802.418	1796.34	48.3	20.3	49.24	58.1	60.03	18.2	39.9	406087	65.6	65.23	34.4	34.77	3.30543	3.5979	40.2	39.4111	68.1	6	81.4181	78.4257	81.4181	81.4181	73.4024	41.5	3434	266433	12.8888	7.15417	22.945	51448	358950	48138	1.06876	7.45669	5.73291	658323675	41458694
1	Amazonas	01 Amazonas	2008	1958519	1096782	2684	7.89506	2591.4	917.793	1924.02	47.6	21.9	49.24	59.1	60.03	27	32.1	408629	64.3	65.23	35.7	34.77	3.10677	3.5979	39.1	39.4111	66.3	6	80.0198	78.4257	80.0198	80.0198	74.971	40.8	8053	262705	30.6542	16.7771	22.945	61863	366722	48234	1.28256	7.60298	5.73291	841838781	82502129
1	Amazonas	01 Amazonas	2009	2099410	1121513	2728	7.91132	2591.4	905.858	1937.24	47.5	19.3	49.24	56.3	60.03	24.9	31.4	411043	63	65.23	37	34.77	3.46294	3.5979	39.9	39.4111	65.2	6	70.2839	78.4257	70.2839	70.2839	42.1726	50.8	8346	258766	32.2531	17.3875	22.945	54863	330827	48197	1.13831	6.86406	5.73291	1178663802	74785590	7835672	7012230
1	Amazonas	01 Amazonas	2010	2304604	1208874	2925	7.98105	2591.4	1035.35	1983.35	47.7	18	49.24	50.5	60.03	18.6	31.9	413314	61.6	65.23	38.4	34.77	3.01521	3.5979	41.1	39.4111	66.1	6	79.7093	78.4257	79.7093	79.7093	36.5863	46.1	10178	254638	39.9705	21.2042	22.945	44866	382509	47969	0.935312	7.97409	5.73291	1142614390	83504993	15498474	19512012
1	Amazonas	01 Amazonas	2011	2644565	1283055	3088	8.03528	2591.4	1121.24	2029.94	40.7	16	49.24	44.6	60.03	14.6	30	415466	60.3	65.23	39.7	34.77	3.59604	3.5979	40.8	39.4111	60.3	6	76.5818	78.4257	76.5818	76.5818	35.8283	47.1	9993	250350	39.9161	20.8188	22.945	46818	302532	47500	0.985642	6.36909	5.73291	1341133420	104810739	18439529	31037085
1	Amazonas	01 Amazonas	2012	3144351	1461940	3502	8.16109	2591.4	1327.73	2294.41	37.6	13.4	49.24	44.5	60.03	14.5	30	417508	58.9	65.23	41.1	34.77	3.46761	3.5979	39.1	39.4111	57.1	6	78.2928	78.4257	78.2928	78.2928	31.795	40.9	18140	245909	73.7671	37.7917	22.945	34666	259109	46837	0.740141	5.53214	5.73291	1254034255	149235973	29272278	37260263
2	Ancash	02 Ancash	2000	6616183	4264848	4037	8.30326	5423	1156.73	3046.9	39.5	8.4	30.21	48.6	39.82	12.8	35.8	1049379	49.8	44.43	50.2	55.57	3.77635	3.02005		44.1889	61.3	6	78.1184	88.6362	78.1184	78.1184	56.5962	37.4	0		0	0	38.6613			123337	0	0	2.56287	596931228	44181432
2	Ancash	02 Ancash	2004	9983505	5253292	4876	8.49208	5423	1428.58	3674.39	40.3	11	30.21	62.2	39.82	20.3	41.9	1077295	46.8	44.43	53.2	55.57	3.48834	3.02005	45.1	44.1889	62.1	5		88.6362	89.8006	87.9323	63.3688	46.6	0		0	0	38.6613	117168	177566	118999	0.984613	1.49216	2.56287	910097132	81478925
2	Ancash	02 Ancash	2005	11210536	5419566	4999	8.51699	5423	1516.76	3790.46	39.6	9.5	30.21	55.3	39.82	22.3	33	1084038	46.1	44.43	53.9	55.57	3.26909	3.02005	43.7	44.1889	67.5	5	92.9846	88.6362	92.9846	92.9846	47.3646	45.6	0	499301	0	0	38.6613	127283	195251	118127	1.07751	1.65289	2.56287	1071726776	81684993
2	Ancash	02 Ancash	2006	14930876	5550261	5089	8.53484	5423	1554.35	3650.71	35.8	7.5	30.21	43.4	39.82	14	29.4	1090637	45.3	44.43	54.7	55.57	2.29457	3.02005	44.1	44.1889	65.2	5	82.6807	88.6362	82.6807	82.6807	56.6343	44.1	7135	494170	14.4383	7.74466	38.6613	98991	240044	117508	0.842419	2.04279	2.56287	1097152043	85783452
2	Ancash	02 Ancash	2007	16761404	5932921	5408	8.59563	5423	1728.88	3870.36	33.5	5.3	30.21	41.8	39.82	13.1	28.7	1097098	44.6	44.43	55.4	55.57	3.08886	3.02005	44.8	44.1889	63.2	5	90.2146	88.6362	90.2146	90.2146	66.9012	49.7	21875	488849	44.748	23.7441	38.6613	64771	261561	117092	0.553163	2.23381	2.56287	1721647494	109098605
2	Ancash	02 Ancash	2008	17119729	6457790	5852	8.67454	5423	2001.09	4194.99	27.8	4.4	30.21	34.9	39.82	10.4	24.5	1103481	43.8	44.43	56.2	55.57	3.21094	3.02005	44.4	44.1889	63	5	86.8103	88.6362	86.8103	86.8103	75.5632	57.5	27726	483441	57.3514	30.0951	38.6613	74642	298195	116740	0.639387	2.55435	2.56287	2511819447	173862122
2	Ancash	02 Ancash	2009	16270385	6453409	5815	8.6682	5423	1930.93	4129.41	24.6	3.1	30.21	30.3	39.82	5.4	24.9	1109849	43.1	44.43	56.9	55.57	2.85735	3.02005	43.5	44.1889	56.7	6	89.5435	88.6362	89.5435	89.5435	48.0461	51.2	26774	478039	56.008	29.0617	38.6613	77555	296510	116310	0.666796	2.54931	2.56287	3036753301	193320252	13581476	9277595
2	Ancash	02 Ancash	2010	18785829	6646818	5955	8.69199	5423	2107.87	4037.89	21.6	1.7	30.21	27.1	39.82	4.4	22.7	1116265	42.3	44.43	57.7	55.57	2.66718	3.02005	43.8	44.1889	54.5	6	92.8309	88.6362	92.8309	92.8309	58.4834	61.8	30578	472730	64.6839	33.1908	38.6613	75628	418330	115660	0.653882	3.61689	2.56287	3619705599	188699978	27401501	26998076
2	Ancash	02 Ancash	2011	20464609	6719262	5984	8.69684	5423	2172.76	3933.66	19.5	1.7	30.21	27.2	39.82	6.4	20.8	1122792	41.6	44.43	58.4	55.57	2.74759	3.02005	44.6	44.1889	56.5	7	93.1923	88.6362	93.1923	93.1923	59.8579	64.1	29649	467543	63.4145	32.1824	38.6613	73072	453283	114764	0.636715	3.9497	2.56287	3273504240	194024498	32292893	42600449
2	Ancash	02 Ancash	2012	20344415	7019212	6215	8.73472	5423	2356.32	4071.89	19.9	2.1	30.21	27.4	39.82	5.4	22	1129391	40.9	44.43	59.1	55.57	2.80024	3.02005	43.7	44.1889	53.4	8	90.1865	88.6362	90.1865	90.1865	59.5302	61.8	39754	462421	85.9693	43.1508	38.6613	67317	629632	113717	0.59197	5.53683	2.56287	3668824011	276810905	41930146	51282857
3	Apurimac	03 Apurimac	2000	811035	513671	1216	7.10332	1721.7	348.424	917.768	46.3	11.2	35.9	70.2	67.4	36.5	33.7	419585	72.6	66.64	27.4	33.36	4.62193	3.47596		45.5556	65	4	50.917	77.7868	50.917	50.917	46.6679	19.1	0		0	0	79.2731			52048	0	0	5.76638	292657600	31023293
3	Apurimac	03 Apurimac	2004	1008583	602753	1400	7.24423	1721.7	410.175	1054.99	50.2	16.3	35.9	70.4	67.4	31	39.4	430539	69.4	66.64	30.6	33.36	3.11311	3.47596	45.3	45.5556	56.1	3		77.7868	63.5924	74.3481	55.0089	23.1	0		0	0	79.2731	89174	187227	52703	1.69201	3.55249	5.76638	338632095	55207900
3	Apurimac	03 Apurimac	2005	1097661	647375	1494	7.30921	1721.7	453.298	1132.82	47.7	13.5	35.9	74.5	67.4	34.9	39.6	433256	68.6	66.64	31.4	33.36	3.64563	3.47596	44.2	45.5556	64.9	4	67.2265	77.7868	67.2265	67.2265	66.2126	28.5	3030	297154	10.1967	5.30341	79.2731	100699	246713	52879	1.90433	4.66561	5.76638	388580442	64104111
3	Apurimac	03 Apurimac	2006	1284114	705842	1619	7.38956	1721.7	494.497	1161.43	42.6	11.9	35.9	70.6	67.4	36	34.6	436000	67.7	66.64	32.3	33.36	3.35689	3.47596	45.4	45.5556	60.2	4	82.5432	77.7868	82.5432	82.5432	52.5093	25	21626	295339	73.2243	37.852	79.2731	74362	286929	53070	1.40121	5.40661	5.76638	439699393	66568955
3	Apurimac	03 Apurimac	2007	1356311	725416	1653	7.41035	1721.7	528.445	1183.01	37.1	8.7	35.9	71.4	67.4	31.4	40	438761	66.9	66.64	33.1	33.36	3.21434	3.47596	46.5	45.5556	59.9	5	86.7739	77.7868	86.7739	86.7739	72.6654	33.3	30943	293418	105.457	54.1596	79.2731	44837	335617	53311	0.841046	6.29545	5.76638	525476013	74727394
3	Apurimac	03 Apurimac	2008	1448448	746771	1691	7.43308	1721.7	578.237	1212.19	29.1	5.6	35.9	70.4	67.4	34.4	36	441507	66	66.64	34	33.36	3.58139	3.47596	46.7	45.5556	57.1	4	81.0658	77.7868	81.0658	81.0658	76.2002	31	31703	291395	108.797	55.4898	79.2731	45224	337623	53511	0.845135	6.30941	5.76638	736970351	153717053
3	Apurimac	03 Apurimac	2009	1576978	786994	1772	7.47986	1721.7	588.41	1258.35	31.5	4.8	35.9	72	67.4	34.5	37.5	444202	65.1	66.64	34.9	33.36	3.71112	3.47596	45.9	45.5556	53.9	4	85.3796	77.7868	85.3796	85.3796	38.5115	40.7	30924	289269	106.904	54.1263	79.2731	50771	348743	53589	0.947415	6.50773	5.76638	911370152	118819285	10512961	11433230
3	Apurimac	03 Apurimac	2010	1770489	869487	1946	7.57353	1721.7	688.819	1319.52	24.8	3.5	35.9	62	67.4	24.1	37.9	446813	64.2	66.64	35.8	33.36	3.33382	3.47596	46.1	45.5556	53	5	84.0463	77.7868	84.0463	84.0463	34.3158	37.2	33986	287046	118.399	59.4858	79.2731	49028	468998	53463	0.917045	8.77238	5.76638	1309358204	134908978	21620584	33314365
3	Apurimac	03 Apurimac	2011	1974150	941466	2095	7.64731	1721.7	760.684	1377.18	25.1	4.8	35.9	57	67.4	21.9	35.1	449365	63.4	66.64	36.6	33.36	3.22253	3.47596	44.5	45.5556	59.8	5	88.2411	77.7868	88.2411	88.2411	35.8844	41.9	37763	284747	132.62	66.0966	79.2731	44453	446856	53085	0.837393	8.41775	5.76638	1291418950	170339998	19553553	42652695
3	Apurimac	03 Apurimac	2012	2329758	1053112	2331	7.75405	1721.7	883.763	1527.2	24.6	3.9	35.9	55.5	67.4	20.7	34.8	451881	62.5	66.64	37.5	33.36	2.95885	3.47596	45.4	45.5556	54.3	5	88.0821	77.7868	88.0821	88.0821	32.3646	38	38723	282375	137.133	67.7769	79.2731	36470	406266	52514	0.694481	7.73634	5.76638	1551509429	190429504	29019502	46601872
4	Arequipa	04 Arequipa	2000	8814325	5925803	5387	8.59174	7733.5	1543.55	4065.8	27.1	6.4	20.24	19.2	20.67	1.4	17.8	1084725	17.5	13.5	82.5	86.5	2.27978	2.04812		44.1889	63.7	11	91.9426	91.7596	91.9426	91.9426	83.6632	66.2	0		0	0	0			107617	0	0	2.88918	881167471	55519930
4	Arequipa	04 Arequipa	2004	11208332	7015310	6143	8.72307	7733.5	1799.79	4629.16	22.1	6.3	20.24	40	20.67	5.9	34.1	1141933	15.1	13.5	84.9	86.5	1.66137	2.04812	44.8	44.1889	60.2	11		91.7596	94.4824	94.237	83.7027	75.8	0		0	0	0	98347	268334	104509	0.941039	2.56757	2.88918	939227641	110323113
4	Arequipa	04 Arequipa	2005	12395675	7495342	6488	8.77771	7733.5	1968.54	4919.48	19.9	3.7	20.24	28.5	20.67	4.3	24.2	1155267	14.6	13.5	85.4	86.5	1.79406	2.04812	44.6	44.1889	59.7	11	95.1282	91.7596	95.1282	95.1282	81.4741	74.3	0	168373	0	0	0	112833	316521	103920	1.08577	3.04581	2.88918	1029160099	112519167
4	Arequipa	04 Arequipa	2006	13832561	7952657	6807	8.82571	7733.5	2079.09	4883.15	19.6	4.2	20.24	26.4	20.67	3.4	23	1168238	14	13.5	86	86.5	1.88049	2.04812	43.7	44.1889	56.2	11	91.5011	91.7596	91.5011	91.5011	77.3204	67.6	0	163960	0	0	0	87889	357903	103605	0.848309	3.4545	2.88918	1123648077	121251405
4	Arequipa	04 Arequipa	2007	17124298	9193252	7786	8.96008	7733.5	2489.09	5572.23	22.9	6.8	20.24	22.9	20.67	2.5	20.4	1180683	13.5	13.5	86.5	86.5	1.77615	2.04812	44.3	44.1889	61.1	11	95.6477	91.7596	95.6477	95.6477	83.3268	73.8	0	159507	0	0	0	56741	374705	103457	0.54845	3.62184	2.88918	1470126235	146255499
4	Arequipa	04 Arequipa	2008	19904312	9995135	8379	9.03348	7733.5	2865.2	6006.47	19.5	5.4	20.24	15.2	20.67	2.3	12.9	1192932	13	13.5	87	86.5	1.84375	2.04812	43.8	44.1889	57.4	11	88.6467	91.7596	88.6467	88.6467	84.0704	71.2	0	155105	0	0	0	60184	401774	103418	0.581949	3.88495	2.88918	2080112673	170219069
4	Arequipa	04 Arequipa	2009	20611612	10038408	8328	9.02738	7733.5	2765.39	5913.97	20	4.5	20.24	17.5	20.67	2.2	15.3	1205317	12.5	13.5	87.5	86.5	2.22233	2.04812	43	44.1889	54	9	88.4294	91.7596	88.4294	88.4294	52.9024	59.5	0	150830	0	0	0	59423	313406	103430	0.574524	3.03013	2.88918	2469708689	200756491	19652988	16020630
4	Arequipa	04 Arequipa	2010	23672032	10832088	8892	9.09291	7733.5	3147.47	6029.37	18.1	3.2	20.24	13.6	20.67	1.9	11.7	1218168	12	13.5	88	86.5	2.28255	2.04812	45	44.1889	52.4	11	89.4227	91.7596	89.4227	89.4227	64.0715	69.6	0	146746	0	0	0	52364	411689	103435	0.50625	3.98017	2.88918	2854663996	228994366	28527574	30273062
4	Arequipa	04 Arequipa	2011	26230329	11352718	9218	9.12891	7733.5	3347.01	6059.57	18.4	2.3	20.24	11.5	20.67	1.4	10.1	1231553	11.6	13.5	88.4	86.5	2.31717	2.04812	44.5	44.1889	49.1	11	92.8286	91.7596	92.8286	92.8286	77.0022	78.2	0	142851	0	0	0	42834	308355	103457	0.414027	2.98051	2.88918	3134788438	246241510	29217328	36294044
4	Arequipa	04 Arequipa	2012	28904565	12336720	9907	9.201	7733.5	3756.09	6490.78	14.8	2.7	20.24	11.9	20.67	1.4	10.5	1245251	11.2	13.5	88.8	86.5	2.42353	2.04812	44	44.1889	48.3	11	89.5661	91.7596	89.5661	89.5661	73.0014	75.2	0	139092	0	0	0	34803	240865	103537	0.336141	2.32637	2.88918	3529754245	287187116	32199828	35756297
5	Ayacucho	05 Ayacucho	2000	1453838	1034536	1788	7.48885	2540.1	512.321	1349.48	51.9	20.4	42.38	58.7	62.8	21	37.7	571739	59.6	52.83	40.4	47.17	4.50969	3.5828		45.5667	60.6	4	51.9189	77.275	51.9189	51.9189	48.7565	20.3	0		0	0	86.4489			82192	0	0	5.60404	481094332	41467204
5	Ayacucho	05 Ayacucho	2004	1785318	1146302	1900	7.54961	2540.1	556.666	1431.78	55.8	16.2	42.38	72.4	62.8	22.7	49.7	603311	55.9	52.83	44.1	47.17	3.59076	3.5828	46.2	45.5667	60.9	5		77.275	58.3946	74.3481	56.5111	28.2	0		0	0	86.4489	144023	241876	79661	1.80795	3.03632	5.60404	510997548	67484940
5	Ayacucho	05 Ayacucho	2005	1977404	1250596	2045	7.62315	2540.1	620.479	1550.61	54.9	18	42.38	78.6	62.8	27.8	50.8	611542	54.9	52.83	45.1	47.17	3.67716	3.5828	47.2	45.5667	59.2	4	60.136	77.275	60.136	60.136	63.0956	22.8	9258	335960	27.5569	13.0063	86.4489	159141	325947	79350	2.00556	4.10771	5.60404	605281943	76493334
5	Ayacucho	05 Ayacucho	2006	2303885	1367277	2207	7.69939	2540.1	674.092	1583.24	51	17.4	42.38	77.3	62.8	32.8	44.5	619437	54	52.83	46	47.17	3.66709	3.5828	45.9	45.5667	63.8	4	87.42	77.275	87.42	87.42	64.5431	24.4	27694	334407	82.8152	38.9064	86.4489	108166	363491	79335	1.36341	4.58172	5.60404	674382213	77098468
5	Ayacucho	05 Ayacucho	2007	2773994	1535601	2448	7.80303	2540.1	782.597	1751.97	45.4	11	42.38	67.6	62.8	28.9	38.7	627317	53	52.83	47	47.17	3.9987	3.5828	45.7	45.5667	60.2	5	75.2683	77.275	75.2683	75.2683	63.7139	33.9	33020	332651	99.2632	46.3888	86.4489	66211	378222	79586	0.831943	4.75237	5.60404	926928899	78561650
5	Ayacucho	05 Ayacucho	2008	3248780	1676957	2640	7.87853	2540.1	902.747	1892.48	39.9	9.8	42.38	61.1	62.8	23.9	37.2	635167	52.1	52.83	47.9	47.17	3.47324	3.5828	45.7	45.5667	60.8	4	81.1625	77.275	81.1625	81.1625	77.0582	47	37754	330722	114.156	53.0394	86.4489	69059	400068	79921	0.864091	5.00579	5.60404	1169851149	151888798
5	Ayacucho	05 Ayacucho	2009	3968738	1855685	2886	7.96763	2540.1	958.324	2049.44	33	6.8	42.38	58.8	62.8	18.4	40.4	642972	51.1	52.83	48.9	47.17	3.24653	3.5828	45.3	45.5667	58.8	5	88.2011	77.275	88.2011	88.2011	36.6108	38.9	35440	328655	107.833	49.7886	86.4489	69568	425116	80162	0.867843	5.30321	5.60404	1453439146	147843417	18857401	21465898
5	Ayacucho	05 Ayacucho	2010	4528872	1975353	3036	8.0183	2540.1	1074.64	2058.61	29	7.8	42.38	48.2	62.8	17	31.2	650718	50.2	52.83	49.8	47.17	3.2622	3.5828	45.9	45.5667	55.9	5	90.9585	77.275	90.9585	90.9585	46.8168	51	41156	326484	126.058	57.8188	86.4489	67444	676986	80130	0.841682	8.4486	5.60404	1614014092	199259261	35215450	48673646
5	Ayacucho	05 Ayacucho	2011	5128198	2009850	3053	8.02388	2540.1	1108.53	2006.93	31.1	8.8	42.38	52.7	62.8	16.3	36.4	658400	49.2	52.83	50.8	47.17	3.02776	3.5828	44.5	45.5667	54.9	6	89.9368	77.275	89.9368	89.9368	42.565	48.8	50045	324214	154.358	70.3067	86.4489	60994	773728	79746	0.764853	9.7024	5.60404	2262536772	196732506	43482694	60901699
5	Ayacucho	05 Ayacucho	2012	5752446	2263473	3398	8.13094	2540.1	1288.3	2226.27	31.8	7.1	42.38	52.6	62.8	15.7	36.9	666029	48.3	52.83	51.7	47.17	3.37485	3.5828	43.7	45.5667	56.1	5	89.3527	77.275	89.3527	89.3527	49.9112	51.6	49063	321834	152.448	68.9271	86.4489	61548	878446	79123	0.777878	11.1023	5.60404	2921219224	240116591	53523037	71824494
6	Cajamarca	06 Cajamarca	2000	4953591	3532517	2493	7.82124	3105.3	714.327	1881.58	50.4	16.8	41.57	70.8	65.04	41.9	28.9	1404767	77.1	71.65	22.9	28.35	3.81767	3.00047		45.6667	68.2	4	59.3608	73.9505	59.3608	59.3608	67.9057	25.9	0		0	0	51.3936			182316	0	0	4.56438	494336360	37530461
6	Cajamarca	06 Cajamarca	2004	6948288	4300234	2968	7.99564	3105.3	869.572	2236.58	51.8	20.7	41.57	77.7	65.04	35.4	42.3	1448651	74.2	71.65	25.8	28.35	2.59246	3.00047	47	45.6667	67.3	4		73.9505	62.0065	74.3481	67.6912	25.1	0		0	0	51.3936	255626	496837	178347	1.43331	2.78579	4.56438	877457938	78365755
6	Cajamarca	06 Cajamarca	2005	7739016	4615759	3165	8.05991	3105.3	960.301	2399.84	51.8	21.6	41.57	75.4	65.04	31.6	43.8	1458379	73.5	71.65	26.5	28.35	2.54784	3.00047	46.1	45.6667	64.7	5	62.6861	73.9505	62.6861	62.6861	71.9358	27.7	0	1071536	0	0	51.3936	289298	628747	177055	1.63394	3.55114	4.56438	826664861	86594133
6	Cajamarca	06 Cajamarca	2006	8712020	4569651	3113	8.04334	3105.3	950.815	2233.18	49.4	17.6	41.57	69.7	65.04	32.4	37.3	1467758	72.7	71.65	27.3	28.35	2.90046	3.00047	46.7	45.6667	60.1	5	76.8413	73.9505	76.8413	76.8413	67.9937	29.1	14074	1066918	13.1913	6.38497	51.3936	212970	701848	175689	1.2122	3.99483	4.56438	992639671	90762422
6	Cajamarca	06 Cajamarca	2007	7659597	4229719	2864	7.95997	3105.3	915.588	2049.69	45.3	13.2	41.57	68.4	65.04	32.1	36.3	1476708	71.9	71.65	28.1	28.35	3.16245	3.00047	45.6	45.6667	67.3	5	72.4267	73.9505	72.4267	72.4267	80.6453	32.1	62339	1061579	58.7229	28.2814	51.3936	135649	842359	174267	0.778398	4.83373	4.56438	1356509216	106934467
6	Cajamarca	06 Cajamarca	2008	9454519	4595685	3094	8.03722	3105.3	1057.99	2217.93	37.7	9.6	41.57	61.1	65.04	25.6	35.5	1485188	71.1	71.65	28.9	28.35	2.83616	3.00047	45.9	45.6667	68.5	5	76.7111	73.9505	76.7111	76.7111	81.3965	46	79929	1055568	75.7213	36.2615	51.3936	145189	835860	172687	0.840764	4.84032	4.56438	1829204938	228074378
6	Cajamarca	06 Cajamarca	2009	11434751	4911993	3290	8.09864	3105.3	1092.48	2336.33	37.6	9.6	41.57	62.1	65.04	30.3	31.8	1493159	70.2	71.65	29.8	28.35	3.12424	3.00047	46.5	45.6667	63.4	5	81.821	73.9505	81.821	81.821	50.555	54.7	79636	1048944	75.9202	36.1286	51.3936	159325	883193	170848	0.932554	5.16947	4.56438	2184829521	216222674	23378676	33181929
6	Cajamarca	06 Cajamarca	2010	11633734	4875978	3249	8.0861	3105.3	1150.04	2203.04	31.4	5.9	41.57	55.2	65.04	23	32.2	1500584	69.4	71.65	30.6	28.35	3.03001	3.00047	45.8	45.6667	63.2	5	83.824	73.9505	83.824	83.824	39.6295	45.2	91110	1041763	87.4575	41.334	51.3936	151202	1153669	168663	0.896474	6.84008	4.56438	2681393900	246174277	50087073	54688179
6	Cajamarca	06 Cajamarca	2011	13295085	5020107	3330	8.11073	3105.3	1209.11	2189.02	30.7	6.6	41.57	55.8	65.04	24.3	31.5	1507486	68.6	71.65	31.4	28.35	2.92495	3.00047	44.9	45.6667	58.4	5	83.2425	73.9505	83.2425	83.2425	37.5778	40.4	88805	1034069	85.8792	40.2883	51.3936	130165	1173824	166006	0.784098	7.07097	4.56438	3436244969	234777104	55142676	75282743
6	Cajamarca	06 Cajamarca	2012	14479218	5278870	3487	8.1568	3105.3	1322.04	2284.58	29.6	6.2	41.57	54.2	65.04	24.5	29.7	1513892	67.8	71.65	32.2	28.35	3.06848	3.00047	42.5	45.6667	58.3	5	80.5854	73.9505	80.5854	80.5854	46.0164	51	120069	1025850	117.043	54.4718	51.3936	118770	1068481	162942	0.72891	6.55743	4.56438	4165018094	307820573	65834270	81652400
7	Cusco	07 Cusco	2000	4023466	2601352	2194	7.69348	3489.3	628.653	1655.91	60.4	22.8	38.82	51.8	47.03	25	26.8	1173757	57.9	51.39	42.1	48.61	4.36781	3.17964		46.6	58.4	5	75.1602	82.9026	75.1602	75.1602	40.7293	29.3	0		0	0	38.1434			138586	0	0	3.75849	697773589	64316967
7	Cusco	07 Cusco	2004	5673548	3123972	2565	7.84971	3489.3	751.5	1932.9	48.2	14.1	38.82	63.9	47.03	20.1	43.8	1217862	54.3	51.39	45.7	48.61	3.54539	3.17964	46.6	46.6	60.8	5		82.9026	79.9304	74.3481	65.0424	40.3	0		0	0	38.1434	168862	217197	136479	1.23727	1.59143	3.75849	764498507	89167090
7	Cusco	07 Cusco	2005	6981803	3399360	2768	7.92588	3489.3	839.846	2098.82	50.2	18.7	38.82	60.9	47.03	20.4	40.5	1228055	53.4	51.39	46.6	48.61	3.47545	3.17964	47.5	46.6	61.8	5	81.1695	82.9026	81.1695	81.1695	52.4952	36.5	0	656151	0	0	38.1434	217145	390291	135953	1.59721	2.87078	3.75849	943804311	102711078
7	Cusco	07 Cusco	2006	8504085	3801775	3071	8.02976	3489.3	937.987	2203.05	44.2	13.4	38.82	53.8	47.03	19.9	33.9	1237955	52.5	51.39	47.5	48.61	3.28072	3.17964	46.9	46.6	59	5	76.5846	82.9026	76.5846	76.5846	48.7583	35.6	0	650064	0	0	38.1434	176660	477771	135514	1.30363	3.52562	3.75849	1050690867	115143160
7	Cusco	07 Cusco	2007	9657078	4166288	3340	8.11373	3489.3	1067.76	2390.35	41.2	9.7	38.82	54.4	47.03	19.6	34.8	1247503	51.6	51.39	48.4	48.61	2.3831	3.17964	44.9	46.6	57.1	5	88.7136	82.9026	88.7136	88.7136	47.5605	36.4	31074	643535	48.2864	23.0195	38.1434	115449	573664	135170	0.854102	4.24402	3.75849	1628268716	119319711
7	Cusco	07 Cusco	2008	11111274	4466897	3554	8.17583	3489.3	1215.29	2547.68	38	8.9	38.82	50.8	47.03	22.5	28.3	1256770	50.7	51.39	49.3	48.61	3.12832	3.17964	45.5	46.6	59.6	6	80.2516	82.9026	80.2516	80.2516	67.378	50.4	35381	636690	55.5702	26.2101	38.1434	117632	572038	134777	0.87279	4.24433	3.75849	2761884352	236385069
7	Cusco	07 Cusco	2009	11656966	4638006	3664	8.20631	3489.3	1216.67	2601.92	29.9	4.5	38.82	40.4	47.03	11.8	28.6	1265827	49.7	51.39	50.3	48.61	3.18025	3.17964	46.6	46.6	59.1	6	83.5554	82.9026	83.5554	83.5554	41.3604	53.8	36243	629654	57.5602	26.8487	38.1434	116865	529480	134180	0.870957	3.94604	3.75849	3802078403	220316441	15313070	15337948
7	Cusco	07 Cusco	2010	14319403	5320489	4174	8.33663	3489.3	1477.46	2830.25	28.7	6.6	38.82	42.7	47.03	12.4	30.3	1274742	48.8	51.39	51.2	48.61	3.06579	3.17964	46.8	46.6	54.1	6	89.3656	82.9026	89.3656	89.3656	49.2022	57.5	39611	622539	63.6281	29.3437	38.1434	101101	665364	133237	0.758806	4.99384	3.75849	5424539648	239499641	37242969	37823796
7	Cusco	07 Cusco	2011	17224015	6002365	4676	8.4502	3489.3	1697.83	3073.83	24.6	3.5	38.82	29.7	47.03	5.7	24	1283540	47.9	51.39	52.1	48.61	2.98642	3.17964	47.9	46.6	46.5	6	86.4151	82.9026	86.4151	86.4151	47.6169	60.8	39527	615373	64.2326	29.2814	38.1434	91341	770092	131827	0.692885	5.84169	3.75849	4433663274	293025217	36306001	49028511
7	Cusco	07 Cusco	2012	18039736	6314792	4887	8.49433	3489.3	1852.83	3201.82	22.8	5.3	38.82	21.9	47.03	3.5	18.4	1292175	47.1	51.39	52.9	48.61	2.38319	3.17964	46.7	46.6	45.4	7	87.8804	82.9026	87.8804	87.8804	56.3104	69	56040	608094	92.1568	41.5142	38.1434	85845	822890	130057	0.660057	6.32715	3.75849	5940339648	363369750	43694272	55654412
8	Huancavelica	08 Huancavelica	2000	1866635	1186443	2700	7.90101	3003.4	773.639	2037.81	86	29.6	57.31	79.7	76.15	50	29.7	435491	84.6	80.99	15.4	19.01	6.29227	4.40933		49.3667	58.9	3	67.5988	67.6048	67.5988	67.5988	23.568	7.9	0		0	0	77.7265			70480	0	0	3.15191	240424223	26990023
8	Huancavelica	08 Huancavelica	2004	1985125	1217730	2697	7.8999	3003.4	790.173	2032.37	73.6	23.8	57.31	92.8	76.15	66.3	26.5	451519	82.7	80.99	17.3	19.01	5.03112	4.40933	50.6	49.3667	56.9	3		67.6048	36.4862	53.8289	35.5179	8.5	0		0	0	77.7265	90344	107208	68265	1.32343	1.57047	3.15191	327295367	43025745
8	Huancavelica	08 Huancavelica	2005	2194880	1304894	2864	7.95997	3003.4	868.974	2171.61	76.3	22.2	57.31	92.7	76.15	75.1	17.6	455562	82.2	80.99	17.8	19.01	5.06628	4.40933	49.1	49.3667	58.4	3	31.2735	67.6048	31.2735	31.2735	38.1878	11	7809	374482	20.8528	10.3036	77.7265	111591	216072	67933	1.64266	3.18066	3.15191	448398236	47936500
8	Huancavelica	08 Huancavelica	2006	2600595	1385070	3014	8.01102	3003.4	920.577	2162.16	70.5	18.6	57.31	89.1	76.15	67	22.1	459598	81.7	80.99	18.3	19.01	5.20073	4.40933	50.1	49.3667	66	3	63.8857	67.6048	63.8857	63.8857	25.3334	11.7	31493	375417	83.888	41.5535	77.7265	86306	268731	67797	1.27301	3.96376	3.15191	512655151	49920364
8	Huancavelica	08 Huancavelica	2007	2649161	1345979	2903	7.9735	3003.4	928.056	2077.6	60.4	12.8	57.31	85	76.15	61.4	23.6	463651	81.2	80.99	18.8	19.01	3.70164	4.40933	48.8	49.3667	59.4	4	74.3806	67.6048	74.3806	74.3806	50.8017	21.7	41043	376258	109.082	54.1543	77.7265	51831	263379	67833	0.764097	3.88276	3.15191	610699482	43984119
8	Huancavelica	08 Huancavelica	2008	2832124	1383979	2959	7.99261	3003.4	1011.83	2121.15	50.5	8.7	57.31	79.5	76.15	54.4	25.1	467700	80.6	80.99	19.4	19.01	4.65028	4.40933	50.2	49.3667	58.5	3	72.7007	67.6048	72.7007	72.7007	57.733	31.5	41335	377001	109.642	54.5396	77.7265	50164	266594	67945	0.738303	3.92367	3.15191	878836319	133850108
8	Huancavelica	08 Huancavelica	2009	3050460	1447868	3069	8.02911	3003.4	1019.09	2179.39	44.6	5.5	57.31	75.6	76.15	42.1	33.5	471720	80.1	80.99	19.9	19.01	3.74222	4.40933	49.2	49.3667	57.5	4	78.9806	67.6048	78.9806	78.9806	20.475	24.5	39334	377642	104.157	51.8994	77.7265	46180	210609	68011	0.679008	3.09669	3.15191	1003951081	94780513	12352027	5882442
8	Huancavelica	08 Huancavelica	2010	3248986	1488212	3129	8.04847	3003.4	1107.56	2121.67	42.8	6.8	57.31	63	76.15	21.8	41.2	475693	79.5	80.99	20.5	19.01	3.69195	4.40933	48.7	49.3667	56.7	4	86.026	67.6048	86.026	86.026	33.3516	36.5	42395	378184	112.102	55.9382	77.7265	45152	229833	67948	0.664508	3.38248	3.15191	1174342498	114617478	23068745	28261375
8	Huancavelica	08 Huancavelica	2011	3663193	1574753	3283	8.09651	3003.4	1192.04	2158.12	35.1	5.9	57.31	54.6	76.15	16	38.6	479641	78.9	80.99	21.1	19.01	3.44036	4.40933	48.9	49.3667	61.3	4	83.4457	67.6048	83.4457	83.4457	28.8706	33.6	45921	378646	121.277	60.5906	77.7265	39159	241841	67738	0.578095	3.57024	3.15191	1196494495	138994704	23079936	34763235
8	Huancavelica	08 Huancavelica	2012	3791112	1651768	3416	8.13623	3003.4	1295.12	2238.06	33.3	7.1	57.31	49.5	76.15	14.4	35.1	483580	78.4	80.99	21.6	19.01	3.27645	4.40933	48.7	49.3667	58.8	5	81.2698	67.6048	81.2698	81.2698	35.7839	42.9	44068	379031	116.265	58.1456	77.7265	36637	333831	67463	0.543068	4.94836	3.15191	1682866386	198764706	29138650	52558766
9	Huanuco	09 Huanuco	2000	1882862	1268731	1678	7.42536	2031.2	480.802	1266.46	59.9	22.9	43.99	76.2	65.78	41.5	34.7	747309	68	64.83	32	35.17	4.52818	3.5427		43.9889	63.7	4	51.528	62.1696	51.528	51.528	48.0684	18.8	0		0	0	68.4594			95977	0	0	5.39271	313139331	26404099
9	Huanuco	09 Huanuco	2004	2166986	1456180	1866	7.53155	2031.2	546.705	1406.15	61.5	20.6	43.99	84.9	65.78	51.5	33.4	780483	66.3	64.83	33.7	35.17	4.34024	3.5427	44.4	43.9889	67.3	3		62.1696	61.623	53.8289	34.0366	12	0		0	0	68.4594	143960	322914	98655	1.45923	3.27316	5.39271	455381787	62780289
9	Huanuco	09 Huanuco	2005	2328743	1489770	1890	7.54433	2031.2	573.45	1433.08	59.9	16.8	43.99	78.8	65.78	41.2	37.6	788380	65.8	64.83	34.2	35.17	3.32355	3.5427	43.2	43.9889	65.9	5	64.4418	62.1696	64.4418	64.4418	58.7525	21.7	2453	518941	4.72693	2.40873	68.4594	169063	427496	99027	1.70724	4.31696	5.39271	505188346	68160051
9	Huanuco	09 Huanuco	2006	2680859	1525127	1915	7.55747	2031.2	584.906	1373.77	59.8	21	43.99	76.7	65.78	41.1	35.6	796330	65.4	64.83	34.6	35.17	2.89173	3.5427	42.7	43.9889	67.3	5	57.7408	62.1696	57.7408	57.7408	66.962	22.1	34528	520587	66.3251	33.9048	68.4594	143307	533802	99269	1.44362	5.37733	5.39271	520953707	73454448
9	Huanuco	09 Huanuco	2007	2981591	1561718	1942	7.57147	2031.2	620.835	1389.84	46.3	11.2	43.99	66.4	65.78	22.9	43.5	804220	64.9	64.83	35.1	35.17	3.91536	3.5427	44	43.9889	66.3	5	62.6327	62.1696	62.6327	62.6327	74.6836	31.9	51570	522067	98.7804	50.6393	68.4594	89730	647606	99409	0.902635	6.51456	5.39271	697745825	82153794
9	Huanuco	09 Huanuco	2008	3206648	1664728	2050	7.6256	2031.2	700.997	1469.54	35.8	11	43.99	62.2	65.78	25.9	36.3	811989	64.5	64.83	35.5	35.17	3.64605	3.5427	43.8	43.9889	64.6	5	53.543	62.1696	53.543	53.543	71.4395	36.8	52923	523385	101.117	51.9678	68.4594	108589	715411	99402	1.09242	7.19715	5.39271	1114532366	188070166
9	Huanuco	09 Huanuco	2009	3341223	1674123	2043	7.62217	2031.2	678.398	1450.8	31.4	7	43.99	58.9	65.78	25.8	33.1	819578	64	64.83	36	35.17	3.47984	3.5427	45	43.9889	63.7	5	68.1151	62.1696	68.1151	68.1151	29.2349	36.5	51126	524547	97.467	50.2033	68.4594	99615	586471	99201	1.00417	5.91195	5.39271	1258532923	139293152	14008694	12422014
9	Huanuco	09 Huanuco	2010	3717714	1795293	2171	7.68294	2031.2	768.462	1472.08	28.2	5.6	43.99	54.7	65.78	22.1	32.6	826932	63.6	64.83	36.4	35.17	3.16498	3.5427	44.5	43.9889	60.5	6	67.6619	62.1696	67.6619	67.6619	32.646	40.8	56123	525563	106.786	55.1101	68.4594	82593	738622	98766	0.836249	7.4785	5.39271	1361660325	149857609	25795328	27931845
9	Huanuco	09 Huanuco	2011	4061991	1908448	2288	7.73543	2031.2	830.761	1504.05	29.2	6.2	43.99	54.1	65.78	20.2	33.9	834054	63.1	64.83	36.9	35.17	3.02242	3.5427	44.6	43.9889	56.7	6	66.3596	62.1696	66.3596	66.3596	34.5617	43.1	51613	526442	98.0412	50.6815	68.4594	78436	698685	98006	0.800318	7.129	5.39271	1576135738	190579617	23508379	31547683
9	Huanuco	09 Huanuco	2012	4562696	2076727	2469	7.81157	2031.2	936.083	1617.62	27.9	7.4	43.99	44.9	65.78	18.1	26.8	840984	62.7	64.83	37.3	35.17	3.11461	3.5427	43.7	43.9889	57.9	6	68.0504	62.1696	68.0504	68.0504	38.0019	46.1	58702	527185	111.35	57.6425	68.4594	64531	652298	96946	0.665639	6.72847	5.39271	2015326419	209027290	41722313	50366093
10	Ica	10 Ica	2000	4210291	2704603	4055	8.30771	6533	1161.89	3060.48	31	5.4	21.97	20	21.58	0.5	19.5	657255	17.3	12.08	82.7	87.92	2.62084	2.48146		42.2778	58.9	11	91.108	90.0163	91.108	91.108	82.0042	58.5	0		0	0	0			74198	0	0	1.30951	453033051	32172143
10	Ica	10 Ica	2004	5440025	3243770	4663	8.44741	6533	1366.18	3513.88	21.5	4.1	21.97	43.1	21.58	1.3	41.8	695663	14.1	12.08	85.9	87.92	1.97906	2.48146	41.2	42.2778	67.5	11		90.0163	93.382	94.237	81.4995	75.8	0		0	0	0	49400	109078	73401	0.673015	1.48606	1.30951	628450830	59411008
10	Ica	10 Ica	2005	6518664	3674862	5214	8.5591	6533	1581.99	3953.48	22.8	3.7	21.97	34.8	21.58	0.7	34.1	704822	13.4	12.08	86.6	87.92	2.83526	2.48146	41.8	42.2778	65.6	11	93.9593	90.0163	93.9593	93.9593	79.6342	72.3	0	94166	0	0	0	51469	111404	73136	0.703744	1.52324	1.30951	655649308	64932641
10	Ica	10 Ica	2006	7301927	3983793	5582	8.6273	6533	1704.93	4004.37	16.6	2.4	21.97	28.7	21.58	0.6	28.1	713692	12.7	12.08	87.3	87.92	2.614	2.48146	40.2	42.2778	61.7	11	86.8283	90.0163	86.8283	86.8283	75.9419	65.9	0	90441	0	0	0	38207	110012	72802	0.524807	1.51111	1.30951	722571754	70643709
10	Ica	10 Ica	2007	8266754	4352162	6025	8.70367	6533	1926.12	4311.93	22.5	8.3	21.97	23.3	21.58	0.3	23	722321	12	12.08	88	87.92	2.26325	2.48146	42.1	42.2778	58.9	11	90.7042	90.0163	90.7042	90.7042	87.4831	67.4	0	86772	0	0	0	22708	101280	72430	0.313516	1.39832	1.30951	1000263498	80422671
10	Ica	10 Ica	2008	11064514	5308770	7265	8.89082	6533	2484.26	5207.9	31.3	7.7	21.97	20.5	21.58	0.2	20.3	730767	11.4	12.08	88.6	87.92	2.42648	2.48146	42.8	42.2778	56.6	11	86.1077	90.0163	86.1077	86.1077	79.7549	68.4	0	83191	0	0	0	26575	105357	72013	0.369031	1.46303	1.30951	1221474808	118094838
10	Ica	10 Ica	2009	11422261	5499425	7441	8.91476	6533	2470.86	5284.09	22.1	5	21.97	14	21.58	0.1	13.9	739087	10.8	12.08	89.2	87.92	2.54096	2.48146	43.4	42.2778	55.6	10	89.2389	90.0163	89.2389	89.2389	64.3071	71.4	0	79723	0	0	0	30511	100732	71538	0.426501	1.40809	1.30951	1506055997	185145095	5999606	2869101
10	Ica	10 Ica	2010	13242806	6001728	8031	8.99106	6533	2842.71	5445.55	19.4	4.5	21.97	12.4	21.58	0.2	12.2	747338	10.2	12.08	89.8	87.92	2.55805	2.48146	43.2	42.2778	53.5	11	89.6955	90.0163	89.6955	89.6955	69.0571	75.6	0	76389	0	0	0	28747	108479	70996	0.40491	1.52796	1.30951	1655436339	188174235	11696277	12863595
10	Ica	10 Ica	2011	15657335	6339602	8391	9.03491	6533	3046.73	5515.93	18.3	5.1	21.97	10.9	21.58	0.2	10.7	755508	9.7	12.08	90.3	87.92	2.46363	2.48146	42.5	42.2778	51.1	11	90.7594	90.0163	90.7594	90.7594	67.0068	73.2	0	73186	0	0	0	24997	104509	70330	0.355424	1.48598	1.30951	1861125184	241281654	10376247	14326688
10	Ica	10 Ica	2012	15953018	6614435	8663	9.06682	6533	3284.44	5675.75	14.2	4.3	21.97	8.1	21.58	0.1	8	763558	9.2	12.08	90.8	87.92	2.51305	2.48146	43.3	42.2778	51	11	88.3801	90.0163	88.3801	88.3801	68.8929	74.6	0	70097	0	0	0	22677	89806	69548	0.326063	1.29128	1.30951	1900308041	202790395	27592804	37192764
11	Junin	11 Junin	2000	5790581	3926630	3245	8.08487	4115.6	929.799	2449.14	45.5	17	36.03	38	39.46	5	33	1198307	42.6	38.59	57.4	61.41	3.40677	2.87555		44.6556	62	8	83.3264	83.503	83.3264	83.3264	62.7066	43.2	0		0	0	22.6264			155239	0	0	2.06328	612551149	51251143
11	Junin	11 Junin	2004	7017115	4386278	3527	8.1682	4115.6	1033.35	2657.83	41.3	12	36.03	56.2	39.46	12.7	43.5	1243455	40.4	38.59	59.6	61.41	2.83229	2.87555	43.7	44.6556	62.8	9		83.503	72.0054	78.5418	64.6607	44.5	0		0	0	22.6264	156252	299360	148996	1.0487	2.00918	2.06328	974661919	102409900
11	Junin	11 Junin	2005	7456712	4395032	3505	8.16195	4115.6	1063.46	2657.64	41.5	13.9	36.03	61.7	39.46	16.6	45.1	1253996	39.8	38.59	60.2	61.41	3.359	2.87555	44.8	44.6556	65.2	9	69.4242	83.503	69.4242	69.4242	65.4801	40.6	0	499219	0	0	22.6264	167689	272625	147808	1.13451	1.84445	2.06328	1126961138	93058704
11	Junin	11 Junin	2006	9306981	4873585	3856	8.25739	4115.6	1177.75	2766.19	38.2	10.1	36.03	49.5	39.46	10.4	39.1	1264050	39.2	38.59	60.8	61.41	3.26191	2.87555	44.2	44.6556	64.2	9	77.1893	83.503	77.1893	77.1893	72.0508	44.2	4892	496041	9.86209	5.01055	22.6264	133903	318301	146868	0.911723	2.16726	2.06328	1079481356	107525052
11	Junin	11 Junin	2007	10576552	5186921	4072	8.31189	4115.6	1301.77	2914.22	38.1	9.9	36.03	44.4	39.46	9.2	35.2	1273648	38.7	38.59	61.3	61.41	2.36025	2.87555	44.6	44.6556	59.2	9	92.0367	83.503	92.0367	92.0367	68.4755	52.2	10151	492553	20.6089	10.397	22.6264	79070	344324	146142	0.541049	2.35609	2.06328	1352047386	96445747
11	Junin	11 Junin	2008	11082437	5618786	4379	8.38458	4115.6	1497.4	3139.08	36.9	9	36.03	36.8	39.46	8.6	28.2	1283003	38.1	38.59	61.9	61.41	2.87841	2.87555	45.1	44.6556	59.7	8	85.6121	83.503	85.6121	85.6121	70.9035	55.5	16221	488920	33.1772	16.6141	22.6264	90048	378115	145557	0.618644	2.59771	2.06328	1851526603	155657567
11	Junin	11 Junin	2009	11290428	5472982	4235	8.35114	4115.6	1406.27	3007.41	34.2	9.9	36.03	31.8	39.46	5	26.8	1292330	37.6	38.59	62.4	61.41	3.05433	2.87555	44.9	44.6556	54.7	8	85.9946	83.503	85.9946	85.9946	43.3965	53.7	14942	485299	30.7893	15.3041	22.6264	91380	382626	145040	0.630033	2.63807	2.06328	2129134822	164903945	13610187	14791801
11	Junin	11 Junin	2010	12703653	5901787	4533	8.41914	4115.6	1604.53	3073.68	28.7	7.2	36.03	28.4	39.46	3.9	24.5	1301844	37	38.59	63	61.41	2.62086	2.87555	44.1	44.6556	57.6	9	90.3304	83.503	90.3304	90.3304	47.9501	60.5	18703	481833	38.8163	19.1562	22.6264	87553	442827	144517	0.605832	3.06419	2.06328	2186432139	188310514	26606562	32281355
11	Junin	11 Junin	2011	13899946	6273626	4783	8.47282	4115.6	1736.68	3144.17	29.2	7.3	36.03	24.1	39.46	4.3	19.8	1311584	36.5	38.59	63.5	61.41	2.54751	2.87555	45.1	44.6556	53.6	10	89.3627	83.503	89.3627	89.3627	45.7052	59.1	18292	478536	38.2249	18.7353	22.6264	65985	314399	144015	0.458181	2.1831	2.06328	2509445871	235805146	44513276	52626364
11	Junin	11 Junin	2012	14956800	6635387	5021	8.52138	4115.6	1903.63	3289.61	26.7	4.4	36.03	23.7	39.46	4.1	19.6	1321407	36	38.59	64	61.41	2.43422	2.87555	45.4	44.6556	53.2	9	89.7477	83.503	89.7477	89.7477	54.115	62.1	26040	475308	54.7855	26.671	22.6264	54625	254536	143585	0.380437	1.77272	2.06328	2700448279	322665022	53269149	54455015
12	La Libertad	12 La Libertad	2000	7805729	4884885	3162	8.05896	4525.6	906.017	2386.5	33.7	8.5	23.65	34.5	39.66	10.9	23.6	1519967	31.9	26.72	68.1	73.28	3.23318	2.78556		42.7111	61.4	8	80.1389	83.3375	80.1389	80.1389	67.4704	49.3	0		0	0	63.2447			176227	0	0	2.17828	765423105	49832919
12	La Libertad	12 La Libertad	2004	9655276	5509042	3410	8.13447	4525.6	999.07	2569.66	31.4	11.6	23.65	58.9	39.66	19.7	39.2	1615464	28.9	26.72	71.1	73.28	2.43663	2.78556	41	42.7111	61.9	11		83.3375	80.2363	78.5418	84.6587	78.1	0		0	0	63.2447	158886	291126	175371	0.905999	1.66006	2.17828	970817983	102654956
12	La Libertad	12 La Libertad	2005	10515460	6056995	3697	8.21528	4525.6	1121.72	2803.23	27.9	6.8	23.65	49.2	39.66	14.6	34.6	1638251	28.2	26.72	71.8	73.28	2.66076	2.78556	41.5	42.7111	61.3	11	80.2606	83.3375	80.2606	80.2606	73.1829	67.9	0	462292	0	0	63.2447	178408	345065	175391	1.0172	1.9674	2.17828	1049928778	111510162
12	La Libertad	12 La Libertad	2006	13121729	7001076	4216	8.34664	4525.6	1287.71	3024.44	24.8	4.9	23.65	49.7	39.66	13.9	35.8	1660535	27.5	26.72	72.5	73.28	3.27701	2.78556	42.9	42.7111	61.8	9	66.2516	83.3375	66.2516	66.2516	60.0516	53.9	14069	456734	30.8035	15.3744	63.2447	146744	360658	175529	0.83601	2.05469	2.17828	1129728502	126106580
12	La Libertad	12 La Libertad	2007	14714521	7714464	4586	8.43076	4525.6	1466.09	3282.07	23.8	5.9	23.65	39.1	39.66	10	29.1	1682213	26.8	26.72	73.2	73.28	2.51348	2.78556	43	42.7111	70.2	9	91.1112	83.3375	91.1112	91.1112	81.5577	55.2	35352	450824	78.4164	38.6323	63.2447	102392	443728	175852	0.582262	2.5233	2.17828	1550284720	145581134
12	La Libertad	12 La Libertad	2008	16997364	8303876	4874	8.49167	4525.6	1666.66	3493.92	23.9	3	23.65	38.6	39.66	13.5	25.1	1703617	26.1	26.72	73.9	73.28	2.69081	2.78556	43.2	42.7111	59	9	79.5424	83.3375	79.5424	79.5424	80.4034	58.8	41449	444752	93.1958	45.295	63.2447	130746	478799	176173	0.742145	2.71778	2.17828	2233492948	253280019
12	La Libertad	12 La Libertad	2009	18348547	8483161	4918	8.50066	4525.6	1633.07	3492.43	20.5	4.1	23.65	35.2	39.66	10.9	24.3	1725075	25.4	26.72	74.6	73.28	2.66419	2.78556	43.1	42.7111	63.3	8	87.593	83.3375	87.593	87.593	55.5251	59.2	40300	438692	91.864	44.0394	63.2447	115718	453492	176303	0.656359	2.57223	2.17828	2492498560	214308541	22763971	16758306
12	La Libertad	12 La Libertad	2010	20694615	9192984	5262	8.56827	4525.6	1862.57	3567.99	19.3	2.4	23.65	31.4	39.66	9.7	21.7	1746913	24.8	26.72	75.2	73.28	2.85547	2.78556	43.1	42.7111	60.1	9	88.4321	83.3375	88.4321	88.4321	51.575	58.1	46435	432797	107.29	50.7436	63.2447	100231	558773	176055	0.569316	3.17385	2.17828	2874170807	239322905	41121392	44376889
12	La Libertad	12 La Libertad	2011	23405729	9615355	5435	8.60061	4525.6	1973.42	3572.77	14.3	1.9	23.65	29.4	39.66	8.2	21.2	1769181	24.1	26.72	75.9	73.28	2.6479	2.78556	42.8	42.7111	56.1	9	88.3764	83.3375	88.3764	88.3764	45.7277	54.6	43394	427080	101.606	47.4205	63.2447	84678	473865	175291	0.483071	2.7033	2.17828	3038929929	283490781	41566953	54929075
12	La Libertad	12 La Libertad	2012	25352617	10205808	5696	8.64752	4525.6	2159.55	3731.85	16.9	3.1	23.65	30.6	39.66	8.4	22.2	1791659	23.5	26.72	76.5	73.28	2.87621	2.78556	43.8	42.7111	56	9	91.4322	83.3375	91.4322	91.4322	54.0627	57.1	54479	421434	129.27	59.534	63.2447	74451	419702	174136	0.427545	2.4102	2.17828	3455042927	334542500	49326512	60617809
13	Lambayeque	13 Lambayeque	2000	5104346	3232646	2941	7.98651	3735	842.693	2219.7	38	10.7	22.93	50.3	43.45	10.7	39.6	1084317	24.1	20.9	75.9	79.1	2.68237	2.38926		44.3	66.4	8	92.7256	86.0203	92.7256	92.7256	78.4463	50.2	0		0	0	0			122477	0	0	2.83137	574155511	26385494
13	Lambayeque	13 Lambayeque	2004	5631805	3369789	2959	7.99261	3735	866.935	2229.8	24.7	6.2	22.93	58.3	43.45	8.6	49.7	1138651	22.3	20.9	77.7	79.1	2.23286	2.38926	43.2	44.3	63.8	8		86.0203	87.8989	78.5418	78.8359	59.2	0		0	0	0	123321	288167	120188	1.02607	2.39764	2.83137	746349980	60241041
13	Lambayeque	13 Lambayeque	2005	6230290	3641260	3164	8.05959	3735	959.997	2399.08	23.6	4.9	22.93	56.9	43.45	6.3	50.6	1150982	21.8	20.9	78.2	79.1	2.33455	2.38926	42.7	44.3	65.5	9	86.732	86.0203	86.732	86.732	76.6668	60.2	0	251352	0	0	0	138127	333843	119441	1.15645	2.79505	2.83137	845023619	62554399
13	Lambayeque	13 Lambayeque	2006	6778541	3837890	3300	8.10168	3735	1007.93	2367.33	20.2	3.7	22.93	50.9	43.45	7.3	43.6	1163003	21.4	20.9	78.6	79.1	2.43505	2.38926	41.6	44.3	65.8	9	88.6676	86.0203	88.6676	88.6676	85.343	60.4	0	248784	0	0	0	109515	382979	118679	0.922783	3.22702	2.83137	914607376	69750130
13	Lambayeque	13 Lambayeque	2007	7920240	4245403	3615	8.19285	3735	1155.67	2587.16	22.9	4.5	22.93	49.9	43.45	6.2	43.7	1174519	20.9	20.9	79.1	79.1	2.5369	2.38926	44.9	44.3	62.5	9	87.2978	86.0203	87.2978	87.2978	87.2256	60.1	0	246045	0	0	0	75272	422610	117873	0.638586	3.5853	2.83137	1105102107	73387897
13	Lambayeque	13 Lambayeque	2008	9056358	4602479	3882	8.26411	3735	1327.45	2782.8	20.3	5.5	22.93	37.3	43.45	6.8	30.5	1185684	20.5	20.9	79.5	79.1	2.35785	2.38926	44.5	44.3	60.7	9	89.1268	86.0203	89.1268	89.1268	81.5043	66.2	0	243223	0	0	0	90286	427108	117005	0.771642	3.65034	2.83137	1528364385	97746349
13	Lambayeque	13 Lambayeque	2009	9676749	4751336	3971	8.28677	3735	1318.61	2819.93	18.8	1.7	22.93	37.1	43.45	5.2	31.9	1196655	20.1	20.9	79.9	79.1	2.13175	2.38926	46	44.3	59.7	9	76.9606	86.0203	76.9606	76.9606	65.8286	67.5	0	240399	0	0	0	81881	425751	116059	0.705512	3.6684	2.83137	1760756013	151163068	18243439	14923869
13	Lambayeque	13 Lambayeque	2010	10744049	5140162	4257	8.35632	3735	1506.84	2886.53	19.1	2.9	22.93	38.2	43.45	4.6	33.6	1207589	19.7	20.9	80.3	79.1	2.31035	2.38926	45.7	44.3	60.8	10	77.0245	86.0203	77.0245	77.0245	58.408	64	0	237648	0	0	0	71057	443484	115016	0.617801	3.85585	2.83137	1913976107	183337462	27379849	28099474
13	Lambayeque	13 Lambayeque	2011	11851710	5431684	4458	8.40246	3735	1618.68	2930.52	22.2	5.3	22.93	30.4	43.45	2.6	27.8	1218492	19.3	20.9	80.7	79.1	2.40664	2.38926	46.1	44.3	56.7	10	89.8973	86.0203	89.8973	89.8973	58.8642	64.3	0	234972	0	0	0	61226	311833	113810	0.537967	2.73994	2.83137	2234466644	216897510	28982101	33046273
13	Lambayeque	13 Lambayeque	2012	13362458	5904460	4803	8.477	3735	1820.98	3146.79	19.5	4	22.93	25.2	43.45	4.1	21.1	1229260	18.9	20.9	81.1	79.1	2.46425	2.38926	44	44.3	57.1	9	83.8715	86.0203	83.8715	83.8715	58.1835	64.2	0	232318	0	0	0	49388	269236	112453	0.439188	2.39421	2.83137	2389341967	178474277	30833451	34142278
14	Lima/Callao	14 Lima/Callao	2000	91500027	56250024	6451	8.77199	8728.6	1848.42	4868.85	20.7	4.1	15	39.9	27.18	2.7	37.2	8556834	3.3	2.49	96.7	97.51	2.17114	2.02856		44.1	62.6	11	89.8489	92.1208	89.8489	89.8489	85.7468	80.8	0		0	0	0			856979	0	0	1.0332	18300634580	852167758
14	Lima/Callao	14 Lima/Callao	2004	109515865	63640092	6925	8.84289	8728.6	2028.9	5218.45	17.6	4.2	15	45.5	27.18	3	42.5	9189947	2.8	2.49	97.2	97.51	1.91381	2.02856	43	44.1	64.8	11		92.1208	92.2846	94.237	82.8092	85.8	0		0	0	0	526644	1243336	862253	0.610777	1.44196	1.0332	28940971961	1512124875
14	Lima/Callao	14 Lima/Callao	2005	119123465	68042728	7284	8.89344	8728.6	2210.06	5523.05	18.8	3.9	15	42.6	27.18	3.5	39.1	9341219	2.7	2.49	97.3	97.51	1.82056	2.02856	42.5	44.1	65.1	11	92.9038	92.1208	92.9038	92.9038	83.8511	83.6	0	248788	0	0	0	540883	998551	863784	0.626179	1.15602	1.0332	30152360523	1635558454
14	Lima/Callao	14 Lima/Callao	2006	134486345	74159330	7817	8.96406	8728.6	2387.58	5607.7	15	3.4	15	32.8	27.18	1.6	31.2	9487211	2.6	2.49	97.4	97.51	2.11383	2.02856	43.2	44.1	62.5	11	96.0826	92.1208	96.0826	96.0826	84.6854	84.9	0	242434	0	0	0	412289	987609	865011	0.476629	1.14173	1.0332	33357540771	1777251810
14	Lima/Callao	14 Lima/Callao	2007	149237986	82029344	8520	9.05017	8728.6	2723.75	6097.53	14	3.5	15	25.8	27.18	1.3	24.5	9627964	2.5	2.49	97.5	97.51	1.85086	2.02856	44.3	44.1	61.2	11	94.4843	92.1208	94.4843	94.4843	85.4183	84.5	0	236019	0	0	0	225903	1014190	866170	0.260807	1.17089	1.0332	34970530794	2108337136
14	Lima/Callao	14 Lima/Callao	2008	167450116	90969937	9314	9.13927	8728.6	3184.92	6676.72	14.7	3.4	15	21.9	27.18	1.2	20.7	9767087	2.4	2.49	97.6	97.51	1.95494	2.02856	44.1	44.1	59.6	11	95.8617	92.1208	95.8617	95.8617	85.0871	90.3	0	229695	0	0	0	270958	1052524	867281	0.312422	1.21359	1.0332	39446099557	2222077610
14	Lima/Callao	14 Lima/Callao	2009	176269079	91432237	9228	9.13	8728.6	3064.25	6553.09	14.6	2.7	15	16.9	27.18	1.1	15.8	9908228	2.3	2.49	97.7	97.51	2.18794	2.02856	44.6	44.1	60.2	11	89.8406	92.1208	89.8406	89.8406	80.8981	88.1	0	223612	0	0	0	277869	829125	868425	0.319969	0.954746	1.0332	40942990374	3337712657	120480026	314930029
14	Lima/Callao	14 Lima/Callao	2010	197426335	100395871	9985	9.20884	8728.6	3534.36	6770.5	11.2	1.9	15	16.2	27.18	0.9	15.3	10054952	2.2	2.49	97.8	97.51	2.04676	2.02856	44.7	44.1	59.9	11	88.1705	92.1208	88.1705	88.1705	78.727	85.8	0	217882	0	0	0	249796	1007584	869595	0.287256	1.15868	1.0332	44102112450	3232994055	192106295	251019729
14	Lima/Callao	14 Lima/Callao	2011	220470303	108673350	10646	9.27294	8728.6	3865.51	6998.29	12.8	2.2	15	15.8	27.18	0.7	15.1	10207786	2.1	2.49	97.9	97.51	2.20179	2.02856	45.4	44.1	56.4	11	88.0848	92.1208	88.0848	88.0848	79.2309	85.4	0	212494	0	0	0	197479	773172	870653	0.226817	0.888037	1.0332	46841356802	3734499397	273324937	278457338
14	Lima/Callao	14 Lima/Callao	2012	241904807	115207952	11116	9.31614	8728.6	4214.46	7282.88	10.6	1.6	15	14.4	27.18	0.8	13.6	10364319	2	2.49	98	97.51	2.02402	2.02856	45.1	44.1	54.5	11	93.6465	92.1208	93.6465	93.6465	81.9662	89.7	0	207342	0	0	0	241347	1051431	871555	0.276915	1.20639	1.0332	49423647144	4324258076	374704705	329613761
15	Loreto	15 Loreto	2000	4030379	2437682	2827	7.94697	3375.1	810.029	2133.66	61.9	34.3	63.23	63.5	58.79	27.5	36	847288	42	37.38	58	62.62	4.33289	4.29988		38.9111	60.6	6	59.486	48.7678	59.486	59.486	58.284	28.5	0		0	0	25.3807			120639	0	0	5.44876	504620541	44447958
15	Loreto	15 Loreto	2004	5001022	2707259	2995	8.0047	3375.1	877.482	2256.93	55.6	25.1	63.23	74.6	58.79	28.7	45.9	904035	39.4	37.38	60.6	62.62	3.84947	4.29988	39.3	38.9111	52.3	8		48.7678	42.6337	74.3481	66.1621	40.3	0		0	0	25.3807	179252	358612	124690	1.43758	2.87603	5.44876	648844878	69976755
15	Loreto	15 Loreto	2005	5658583	2825365	3079	8.03236	3375.1	934.207	2334.63	62.7	27.5	63.23	75	58.79	29	46	917618	38.8	37.38	61.2	62.62	4.42107	4.29988	38.2	38.9111	56.2	6	39.2272	48.7678	39.2272	39.2272	52.5592	35.7	0	355868	0	0	25.3807	221333	533243	125152	1.76851	4.26076	5.44876	751228894	81000674
15	Loreto	15 Loreto	2006	6219643	2972445	3192	8.0684	3375.1	974.944	2289.85	60.4	25.5	63.23	69.9	58.79	27.7	42.2	931218	38.1	37.38	61.9	62.62	4.3151	4.29988	39	38.9111	54.5	7	50.5614	48.7678	50.5614	50.5614	45.6074	34.1	0	355087	0	0	25.3807	188147	655173	125384	1.50057	5.22533	5.44876	821859194	89248248
15	Loreto	15 Loreto	2007	6685393	3105041	3287	8.09773	3375.1	1050.82	2352.42	68	33	63.23	57.5	58.79	15.8	41.7	944717	37.5	37.38	62.5	62.62	4.52329	4.29988	39.7	38.9111	62.4	7	42.2829	48.7678	42.2829	42.2829	37.9343	32.6	2742	354089	7.74382	4.68758	25.3807	131527	885311	125426	1.04864	7.05843	5.44876	1180803891	103952551
15	Loreto	15 Loreto	2008	7546223	3259269	3402	8.13212	3375.1	1163.31	2438.72	67.1	32	63.23	53	58.79	22.5	30.5	957992	36.8	37.38	63.2	62.62	4.48588	4.29988	38.6	38.9111	56.2	7	56.709	48.7678	56.709	56.709	73.4849	43.1	8502	352889	24.0926	14.5346	25.3807	169274	1057742	125202	1.35201	8.44828	5.44876	1462332401	148893203
15	Loreto	15 Loreto	2009	7126685	3342804	3443	8.1441	3375.1	1143.28	2444.98	67.7	33.4	63.23	54.7	58.79	26.4	28.3	970918	36.2	37.38	63.8	62.62	4.00062	4.29988	38.2	38.9111	59	8	48.7643	48.7678	48.7643	48.7643	36.0239	42.8	8932	351501	25.411	15.2697	25.3807	168422	1182833	124633	1.35134	9.49053	5.44876	1513151905	173340386	13548165	10766496
15	Loreto	15 Loreto	2010	7925241	3582572	3643	8.20056	3375.1	1289.5	2470.2	65	26	63.23	49.8	58.79	19.5	30.3	983371	35.6	37.38	64.4	62.62	4.24207	4.29988	38.9	38.9111	55.5	7	42.7742	48.7678	42.7742	42.7742	33.9589	40.2	10889	349936	31.1171	18.6153	25.3807	128554	901882	123639	1.03975	7.29448	5.44876	1771064704	177557052	35254710	34322388
15	Loreto	15 Loreto	2011	8999070	3868051	3886	8.26514	3375.1	1410.99	2554.51	63.3	27.6	63.23	48.1	58.79	14.6	33.5	995355	35	37.38	65	62.62	4.42354	4.29988	38.4	38.9111	59	8	48.1815	48.7678	48.1815	48.1815	38.1818	45.1	10898	348211	31.2971	18.6307	25.3807	105360	672343	122050	0.863253	5.50875	5.44876	2268022686	215433359	41380539	50922993
15	Loreto	15 Loreto	2012	9947677	4024546	3997	8.2933	3375.1	1515.4	2618.72	60.6	29.4	63.23	41.8	58.79	13.4	28.4	1006953	34.4	37.38	65.6	62.62	4.40483	4.29988	39.9	38.9111	57.7	8	57.0575	48.7678	57.0575	57.0575	38.7464	47.9	46459	346332	134.146	79.4239	25.3807	84652	518643	119918	0.705916	4.32498	5.44876	2476713098	259007861	44793037	51349515
16	MadredeDios	16 Madre de Dios	2000	572959	409367	4441	8.39863	5513.2	1272.49	3351.82	52.9	16.5	38.67	33.4	15.74	9	24.4	89018	41.4	30.74	58.6	69.26	3.73099	3.12079		33.7889	56.6	8	74.0664	81.4859	74.0664	74.0664	76.473	27.1	0		0	0	0			11603	0	0	2.08263	78996731	8664406
16	MadredeDios	16 Madre de Dios	2004	852522	494149	4846	8.48591	5513.2	1419.79	3651.78	48.1	17.1	38.67	29.1	15.74	2.9	26.2	101962	35.2	30.74	64.8	69.26	3.48981	3.12079	32	33.7889	53.6	9		81.4859	76.827	74.3481	61.487	44.9	0		0	0	0	12926	23261	12660	1.02101	1.83736	2.08263	113475886	19022151
16	MadredeDios	16 Madre de Dios	2005	973582	544043	5171	8.55082	5513.2	1568.95	3920.88	39.9	10.4	38.67	31.3	15.74	4.7	26.6	105205	33.7	30.74	66.3	69.26	2.91168	3.12079	32.8	33.7889	49.6	9	77.5331	81.4859	77.5331	77.5331	63.4367	36	0	35443	0	0	0	15051	26258	12848	1.17147	2.04374	2.08263	121801743	20646499
16	MadredeDios	16 Madre de Dios	2006	1170848	565343	5215	8.55929	5513.2	1592.84	3741.09	41.4	10.4	38.67	20.3	15.74	1.6	18.7	108412	32.2	30.74	67.8	69.26	2.7331	3.12079	34.7	33.7889	51.7	9	81.1488	81.4859	81.1488	81.1488	60.6295	36	0	34945	0	0	0	13477	32514	12996	1.03701	2.50185	2.08263	234887856	22711277
16	MadredeDios	16 Madre de Dios	2007	1282992	626829	5617	8.63355	5513.2	1795.69	4019.93	37.7	9.4	38.67	13.9	15.74	1.2	12.7	111604	30.8	30.74	69.2	69.26	2.69186	3.12079	33.9	33.7889	52.7	9	92.1538	81.4859	92.1538	92.1538	69.4889	45.9	0	34382	0	0	0	8856	35482	13106	0.675721	2.70731	2.08263	236702423	21588807
16	MadredeDios	16 Madre de Dios	2008	1636105	674783	5878	8.67897	5513.2	2009.98	4213.63	38.5	8.8	38.67	11.8	15.74	0.6	11.2	114791	29.4	30.74	70.6	69.26	3.29574	3.12079	34.8	33.7889	47	9	84.2235	81.4859	84.2235	84.2235	69.7451	49.4	0	33772	0	0	0	10666	36572	13189	0.808704	2.77292	2.08263	309005846	31418558
16	MadredeDios	16 Madre de Dios	2009	1882558	679951	5763	8.65921	5513.2	1913.66	4092.49	34.5	9.2	38.67	6.1	15.74	0.4	5.7	117981	28.1	30.74	71.9	69.26	3.28309	3.12079	33.3	33.7889	46.5	9	82.3712	81.4859	82.3712	82.3712	26.2608	38.2	0	33125	0	0	0	8014	25526	13243	0.60515	1.92751	2.08263	952573759	46098290	2898191	13064329
16	MadredeDios	16 Madre de Dios	2010	2280425	744928	6147	8.72372	5513.2	2175.83	4168.08	32	6.6	38.67	5	15.74	0.5	4.5	121183	26.8	30.74	73.2	69.26	2.92598	3.12079	35.8	33.7889	41	10	76.7111	81.4859	76.7111	76.7111	36.256	55.5	0	32453	0	0	0	10009	40662	13269	0.754315	3.06444	2.08263	583899236	38149881	5181376	4511920
16	MadredeDios	16 Madre de Dios	2011	3028157	828532	6660	8.80387	5513.2	2418.21	4378.04	32.3	6.4	38.67	4.1	15.74	0.1	4	124404	25.5	30.74	74.5	69.26	3.02877	3.12079	32	33.7889	42.3	10	81.6358	81.4859	81.6358	81.6358	33.6001	58.2	0	31762	0	0	0	7388	31761	13262	0.55708	2.39489	2.08263	567973981	53417403	5938852	8313419
16	MadredeDios	16 Madre de Dios	2012	2206650	688459	5394	8.59304	5513.2	2045.05	3533.99	29.4	6.4	38.67	2.4	15.74	0.2	2.2	127639	24.3	30.74	75.7	69.26	3.11685	3.12079	34.8	33.7889	41.9	10	88.1885	81.4859	88.1885	88.1885	41.6426	63.1	0	31052	0	0	0	5745	20835	13218	0.434635	1.57626	2.08263	662265321	63686681	10765392	10474120
17	Moquegua	17 Moquegua	2000	1999561	1605836	10405	9.25004	13579.4	2981.38	7853.11	36.3	10.3	20.81	25.7	26.07	5.1	20.6	152129	25.9	22.94	74.1	77.06	2.25631	2.17041		39.8	60	10	87.3699	92.6058	87.3699	87.3699	81.6356	62.9	0		0	0	0			14273	0	0	2.19062	124164176	10614906
17	Moquegua	17 Moquegua	2004	4055417	2157370	13455	9.50711	13579.4	3942.08	10139.2	25.8	5.3	20.81	50.8	26.07	11.6	39.2	160334	24.2	22.94	75.8	77.06	2.34649	2.17041	40.1	39.8	60.4	10		92.6058	84.4911	87.9323	79.18	68.6	0		0	0	0	14272	38245	14099	1.01227	2.7126	2.19062	179982688	27529139
17	Moquegua	17 Moquegua	2005	4654281	2252234	13882	9.53835	13579.4	4211.97	10525.9	22	3.3	20.81	36.9	26.07	5.7	31.2	162237	23.8	22.94	76.2	77.06	2.52029	2.17041	40.4	39.8	55.3	10	83.7863	92.6058	83.7863	83.7863	79.748	68.1	0	38612	0	0	0	14358	31469	14062	1.02105	2.23788	2.19062	200008294	25387470
17	Moquegua	17 Moquegua	2006	5968612	2263407	13794	9.53199	13579.4	4213.15	9895.43	19.1	3.2	20.81	35	26.07	5.2	29.8	164090	23.4	22.94	76.6	77.06	1.7948	2.17041	40.5	39.8	53.1	10	96.6926	92.6058	96.6926	96.6926	80.7994	72.2	0	38380	0	0	0	10892	31418	14024	0.776669	2.2403	2.19062	246394637	30460916
17	Moquegua	17 Moquegua	2007	6011964	2256846	13606	9.51827	13579.4	4349.68	9737.44	24.4	5.7	20.81	29.7	26.07	3.8	25.9	165871	23	22.94	77	77.06	1.81221	2.17041	39.9	39.8	53	11	98.0387	92.6058	98.0387	98.0387	90.7293	76.5	0	38119	0	0	0	6541	33037	13989	0.467582	2.36164	2.19062	665812833	34339279
17	Moquegua	17 Moquegua	2008	6366625	2380381	14201	9.56107	13579.4	4856.03	10180	19.6	2.8	20.81	28.8	26.07	4.2	24.6	167616	22.6	22.94	77.4	77.06	1.9093	2.17041	38.9	39.8	52.6	11	94.9595	92.6058	94.9595	94.9595	87.3212	77.2	0	37846	0	0	0	6831	35279	13953	0.489572	2.52842	2.19062	838917117	37687266
17	Moquegua	17 Moquegua	2009	5965373	2355521	13908	9.54022	13579.4	4618.28	9876.51	16.3	2.7	20.81	19	26.07	1.7	17.3	169365	22.2	22.94	77.8	77.06	2.32299	2.17041	39.6	39.8	49.7	9	96.0413	92.6058	96.0413	96.0413	72.6836	73.6	0	37576	0	0	0	7790	33940	13910	0.560029	2.43997	2.19062	861022982	70296625	4099150	3414126
17	Moquegua	17 Moquegua	2010	7584752	2478118	14479	9.58045	13579.4	5125.08	9817.73	17	3.7	20.81	14.3	26.07	1.4	12.9	171155	21.8	22.94	78.2	77.06	2.42018	2.17041	39.4	39.8	49.3	11	95.0266	92.6058	95.0266	95.0266	76.5629	78.7	0	37324	0	0	0	7141	36651	13856	0.515372	2.64514	2.19062	975663290	54930348	2692793	2238273
17	Moquegua	17 Moquegua	2011	7785517	2381952	13769	9.53018	13579.4	4999.46	9051.23	13.6	3.3	20.81	10.9	26.07	1.9	9	172995	21.4	22.94	78.6	77.06	2.11113	2.17041	38.8	39.8	49.8	11	94.9964	92.6058	94.9964	94.9964	84.5094	88.5	0	37091	0	0	0	6191	34309	13786	0.449079	2.48868	2.19062	764343675	50151676	8469929	10672926
17	Moquegua	17 Moquegua	2012	7554868	2499640	14295	9.56767	13579.4	5419.73	9365.67	14	2.4	20.81	9.6	26.07	1.2	8.4	174859	21.1	22.94	78.9	77.06	2.21041	2.17041	40.6	39.8	50.6	11	94.6559	92.6058	94.6559	94.6559	86.6445	86.6	0	36868	0	0	0	5083	30858	13705	0.370887	2.25159	2.19062	1006797789	68151664	10500962	18163449
18	Pasco	18 Pasco	2000	1913829	1386018	5137	8.54422	6116.6	1471.92	3877.12	69.3	27.2	57.76	54.9	54.24	25	29.9	267286	48.4	41.85	51.6	58.15	3.59757	3.10662		39.2333	62	6	64.4491	73.9342	64.4491	64.4491	37.1668	28.4	0		0	0	20.7231			37547	0	0	2.74877	165682074	12587906
18	Pasco	18 Pasco	2004	2598839	1563520	5634	8.63657	6116.6	1650.66	4245.59	64.4	17.1	57.76	67.1	54.24	24.4	42.7	277491	44.7	41.85	55.3	58.15	2.41838	3.10662	38.4	39.2333	53.6	7		73.9342	70.2208	66.1361	50.1665	40.8	0		0	0	20.7231	37131	72745	36001	1.03139	2.02064	2.74877	288812731	21856180
18	Pasco	18 Pasco	2005	2910224	1580671	5644	8.63835	6116.6	1712.46	4279.53	63.4	20.3	57.76	71	54.24	24	47	280061	43.8	41.85	56.2	58.15	2.93054	3.10662	36.5	39.2333	52.6	7	71.7428	73.9342	71.7428	71.7428	38.6844	35.6	0	122705	0	0	20.7231	40406	81554	35609	1.13471	2.29026	2.74877	329426032	22055037
18	Pasco	18 Pasco	2006	4956485	1713377	6062	8.70979	6116.6	1851.54	4348.71	58.6	18.4	57.76	65.5	54.24	23.3	42.2	282660	42.9	41.85	57.1	58.15	3.24609	3.10662	39.3	39.2333	49.3	7	69.3028	73.9342	69.3028	69.3028	40.5053	34.3	0	121272	0	0	20.7231	32847	88254	35178	0.933737	2.50878	2.74877	424822305	24141679
18	Pasco	18 Pasco	2007	6107307	1914504	6711	8.8115	6116.6	2145.43	4802.88	61.2	16.9	57.76	59.6	54.24	21	38.6	285291	42	41.85	58	58.15	3.38199	3.10662	37	39.2333	48	7	71.08	73.9342	71.08	71.08	32.1544	37.2	2249	119805	18.7722	9.13559	20.7231	19762	105573	34727	0.569067	3.04008	2.74877	445214115	26786934
18	Pasco	18 Pasco	2008	4393108	1937316	6729	8.81418	6116.6	2300.98	4823.67	60.3	16.5	57.76	58.1	54.24	23.3	34.8	287913	41.1	41.85	58.9	58.15	3.26529	3.10662	39	39.2333	44.9	8	78.013	73.9342	78.013	78.013	47.4998	40.3	3481	118307	29.4235	14.1401	20.7231	22066	129321	34268	0.643924	3.77381	2.74877	781458643	42252294
18	Pasco	18 Pasco	2009	4303235	1850382	6370	8.75935	6116.6	2115.22	4523.54	53.6	9.9	57.76	47.3	54.24	18.3	29	290483	40.2	41.85	59.8	58.15	3.27957	3.10662	40.8	39.2333	45.9	8	80.5853	73.9342	80.5853	80.5853	29.9141	38.4	3420	116777	29.2866	13.8923	20.7231	23799	121706	33813	0.703842	3.59938	2.74877	906497149	59301096	4238145	4132220
18	Pasco	18 Pasco	2010	4765540	1825271	6231	8.73729	6116.6	2205.57	4225.03	50.1	11.9	57.76	36.3	54.24	8.5	27.8	292955	39.3	41.85	60.7	58.15	2.85961	3.10662	41.3	39.2333	45.4	9	78.7579	73.9342	78.7579	78.7579	39.9161	53.3	3615	115217	31.3756	14.6844	20.7231	22693	140514	33372	0.680001	4.21054	2.74877	845467753	60602543	9032481	9542031
18	Pasco	18 Pasco	2011	5675175	1841206	6235	8.73793	6116.6	2263.9	4098.66	48.1	10.9	57.76	40.7	54.24	10	30.7	295315	38.5	41.85	61.5	58.15	2.97792	3.10662	40.5	39.2333	47.7	9	80.3914	73.9342	80.3914	80.3914	39.9595	55.9	3291	113624	28.9639	13.3683	20.7231	18286	119649	32928	0.555333	3.63366	2.74877	863352869	77006070	12162259	17137359
18	Pasco	18 Pasco	2012	5428454	1908558	6413	8.76608	6116.6	2431.39	4201.61	48.6	9.2	57.76	41.9	54.24	10.7	31.2	297591	37.6	41.85	62.4	58.15	3.10919	3.10662	40.3	39.2333	47.2	9	74.7989	73.9342	74.7989	74.7989	38.5774	50.4	7774	112002	69.4095	31.5785	20.7231	15091	78283	32475	0.464696	2.41056	2.74877	1056228348	89112392	16393096	18205730
19	Piura	19 Piura	2000	7743766	4448783	2733	7.91316	3792.7	783.095	2062.71	50.2	18.3	38.55	54.3	52.32	19.4	34.9	1609027	31.6	26.99	68.4	73.01	2.94935	2.84453		40.7889	66.9	7	70.4865	73.4521	70.4865	70.4865	68.9189	44.8	0		0	0	44.551			200406	0	0	2.66372	781461230	49349018
19	Piura	19 Piura	2004	10062658	5118678	3049	8.02257	3792.7	893.303	2297.62	47.5	21	38.55	73.4	52.32	22	51.4	1678777	29	26.99	71	73.01	2.51753	2.84453	39.8	40.7889	69.3	9		73.4521	65.299	74.3481	90.0843	35.7	0		0	0	44.551	230544	515005	195932	1.17665	2.62849	2.66372	924952159	98949038
19	Piura	19 Piura	2005	11179447	5409216	3192	8.0684	3792.7	968.493	2420.31	47.1	19.8	38.55	70.1	52.32	19.6	50.5	1694797	28.3	26.99	71.7	73.01	2.4149	2.84453	40.3	40.7889	66	9	64.0629	73.4521	64.0629	64.0629	67.9973	42.3	0	480105	0	0	44.551	253199	556970	195014	1.29836	2.85605	2.66372	1006912221	102395442
19	Piura	19 Piura	2006	13072863	5938875	3472	8.15249	3792.7	1060.47	2490.72	41.3	14.6	38.55	65	52.32	14.4	50.6	1710456	27.7	26.99	72.3	73.01	2.78764	2.84453	40	40.7889	67.1	8	67.6084	73.4521	67.6084	67.6084	49.3068	43.9	0	473645	0	0	44.551	206074	591300	194249	1.06088	3.04403	2.66372	1158035653	111595877
19	Piura	19 Piura	2007	14474517	6523105	3780	8.23748	3792.7	1208.42	2705.24	36.7	13.5	38.55	54.2	52.32	13.3	40.9	1725502	27.1	26.99	72.9	73.01	3.20127	2.84453	41.2	40.7889	66.1	8	84.5557	73.4521	84.5557	84.5557	57.5845	43.5	20918	466908	44.8011	21.3427	44.551	133705	630997	193648	0.690454	3.25847	2.66372	1651882446	128884329
19	Piura	19 Piura	2008	17203013	6972970	4007	8.2958	3792.7	1370.19	2872.41	37.5	15.9	38.55	49.4	52.32	11.3	38.1	1740194	26.4	26.99	73.6	73.01	3.2239	2.84453	41.2	40.7889	63.1	8	73.8877	73.4521	73.8877	73.8877	69.7136	48.3	27444	460066	59.6523	28.0012	44.551	157421	617121	193078	0.815323	3.19623	2.66372	2130172635	179901944
19	Piura	19 Piura	2009	17895737	7134276	4066	8.31042	3792.7	1350.15	2887.39	34.6	10.9	38.55	42.4	52.32	9.3	33.1	1754791	25.8	26.99	74.2	73.01	2.91114	2.84453	41.9	40.7889	61.1	7	74.9894	73.4521	74.9894	74.9894	45.1549	47.8	27710	453275	61.1329	28.2726	44.551	139163	523067	192403	0.723289	2.7186	2.66372	2386631023	179018589	18399488	14162294
19	Piura	19 Piura	2010	19178706	7533918	4258	8.35655	3792.7	1507.19	2887.21	31.3	10.8	38.55	44.3	52.32	9.6	34.7	1769555	25.2	26.99	74.8	73.01	2.66562	2.84453	42.4	40.7889	61.2	9	73.7863	73.4521	73.7863	73.7863	58.3078	60.1	34747	446673	77.7907	35.4525	44.551	128644	676390	191486	0.671819	3.53232	2.66372	2726087504	197158882	42899953	39721035
19	Piura	19 Piura	2011	22367323	8099733	4539	8.42046	3792.7	1648.09	2983.77	30.5	8.7	38.55	35.2	52.32	8.3	26.9	1784551	24.7	26.99	75.3	73.01	2.86258	2.84453	40.2	40.7889	60.8	10	77.0548	73.4521	77.0548	77.0548	61.7611	65.9	33493	440274	76.0731	34.173	44.551	115673	558083	190271	0.607938	2.9331	2.66372	2917387268	224164546	66016476	81194510
19	Piura	19 Piura	2012	24530514	8694545	4831	8.48281	3792.7	1831.6	3165.13	28.8	7.6	38.55	34.9	52.32	6.9	28	1799607	24.1	26.99	75.9	73.01	2.91141	2.84453	40.1	40.7889	57.7	9	82.7902	73.4521	82.7902	82.7902	57.4758	61.9	54708	433984	126.06	55.8188	44.551	90769	466442	188850	0.480641	2.46991	2.66372	3597526428	308237504	65152215	71971860
20	Puno	20 Puno	2000	4132825	2607004	2105	7.65207	2672.7	603.152	1588.73	48.1	10	36.95	72.3	58.38	37.1	35.2	1223955	63.6	55	36.4	45	3.92066	2.96811		48.9111	65.7	6	88.4766	79.2101	88.4766	88.4766	54.1478	18.5	0		0	0	26.566			159614	0	0	2.32659	731527006	65192166
20	Puno	20 Puno	2004	5030186	2907341	2270	7.72754	2672.7	665.07	1710.6	43	11.6	36.95	79.3	58.38	38.6	40.7	1280629	58.9	55	41.1	45	3.09412	2.96811	49	48.9111	61.4	5		79.2101	82.8568	78.5418	58.459	23.3	0		0	0	26.566	151663	243520	157151	0.965078	1.54959	2.32659	765632314	107709799
20	Puno	20 Puno	2005	5286981	3059759	2365	7.76853	2672.7	717.571	1793.25	40.9	12	36.95	74.1	58.38	35.7	38.4	1293843	57.7	55	42.3	45	3.22059	2.96811	49.5	48.9111	67.6	5	81.5085	79.2101	81.5085	81.5085	64.4227	28.3	0	746555	0	0	26.566	172356	247592	156457	1.10162	1.58249	2.32659	861598314	103197538
20	Puno	20 Puno	2006	5803958	3213931	2460	7.80792	2672.7	751.367	1764.73	42.7	7.4	36.95	71.3	58.38	29.8	41.5	1306226	56.5	55	43.5	45	2.93666	2.96811	50	48.9111	66.4	5	90.7654	79.2101	90.7654	90.7654	58.3513	26.5	8231	737842	11.1555	4.27014	26.566	132251	272936	155904	0.848285	1.75067	2.32659	938344852	105110786
20	Puno	20 Puno	2007	6770811	3448855	2617	7.86978	2672.7	836.625	1872.92	38.4	10.2	36.95	59.9	58.38	24.3	35.6	1317911	55.3	55	44.7	45	2.77692	2.96811	48.7	48.9111	65.4	5	83.4719	79.2101	83.4719	83.4719	65.501	35.9	26208	728277	35.9863	13.5964	26.566	91327	348978	155427	0.587588	2.24529	2.32659	1297915231	118047417
20	Puno	20 Puno	2008	7766012	3630828	2731	7.91242	2672.7	933.864	1957.71	36.9	8.4	36.95	54.1	58.38	18.8	35.3	1329272	54	55	46	45	2.89613	2.96811	48.6	48.9111	62.9	6	71.9429	79.2101	71.9429	71.9429	66.2368	38.6	28286	718184	39.3854	14.6744	26.566	97375	380694	154908	0.628599	2.45755	2.32659	1823274996	188768244
20	Puno	20 Puno	2009	8302556	3773706	2815	7.94272	2672.7	934.748	1999.02	32.8	5.8	36.95	49.2	58.38	18.1	31.1	1340684	52.8	55	47.2	45	2.85177	2.96811	48.1	48.9111	61.2	6	77.5315	79.2101	77.5315	77.5315	35.3801	41.6	27072	707867	38.2445	14.0446	26.566	94247	437688	154229	0.611085	2.83791	2.32659	2316175121	182157860	17429332	10877263
20	Puno	20 Puno	2010	9447791	4061101	3003	8.00737	2672.7	1062.96	2036.23	30.4	5.9	36.95	48.6	58.38	15.8	32.8	1352523	51.6	55	48.4	45	2.59918	2.96811	48.6	48.9111	61.2	6	72.8735	79.2101	72.8735	72.8735	36.1621	42.3	31037	697607	44.4907	16.1016	26.566	92584	574820	153269	0.604062	3.7504	2.32659	2634824692	217943646	37562954	37594450
20	Puno	20 Puno	2011	10534541	4252423	3116	8.04431	2672.7	1131.4	2048.34	28.6	5.1	36.95	39.1	58.38	9.6	29.5	1364752	50.4	55	49.6	45	2.72333	2.96811	48.2	48.9111	57.8	6	66.6667	79.2101	66.6667	66.6667	35.5802	39.5	30187	687395	43.9151	15.6607	26.566	80635	584468	151830	0.531087	3.84949	2.32659	3047386660	246603673	39520874	48681860
20	Puno	20 Puno	2012	11359727	4469220	3245	8.08487	2672.7	1230.29	2126.03	27.7	8.8	36.95	35.9	58.38	10	25.9	1377122	49.2	55	50.8	45	2.6617	2.96811	49.5	48.9111	53.8	6	76.0077	79.2101	76.0077	76.0077	34.228	41	35534	677064	52.4825	18.4346	26.566	73031	486358	149992	0.486899	3.24256	2.32659	3202955773	296253762	55764553	63143965
21	San Martin	21 San Martin	2000	2127512	1368041	2026	7.61382	2735.6	580.516	1529.11	59.7	26.2	48.88	52.3	50.39	12.2	40.1	662052	47.7	41.26	52.3	58.74	3.29999	3.03525		34.6333	60.4	6	68.3253	77.4637	68.3253	68.3253	77.9044	37.4	0		0	0	0			79237	0	0	4.08114	408218336	26405711
21	San Martin	21 San Martin	2004	2700575	1586537	2232	7.71065	2735.6	653.937	1681.96	53	20.1	48.88	67.9	50.39	22.1	45.8	710732	44.1	41.26	55.9	58.74	2.9072	3.03525	33.4	34.6333	66.1	6		77.4637	77.0593	74.3481	70.7694	51.3	0		0	0	0	108310	235060	81090	1.33568	2.89875	4.08114	444957639	61326205
21	San Martin	21 San Martin	2005	2873190	1728978	2393	7.7803	2735.6	726.066	1814.48	53.7	22.2	48.88	67.9	50.39	22.3	45.6	722567	43.2	41.26	56.8	58.74	2.95629	3.03525	34	34.6333	64.1	6	79.4119	77.4637	79.4119	79.4119	67.9243	49.4	0	312089	0	0	0	122717	241042	81555	1.50471	2.95558	4.08114	514096042	56611709
21	San Martin	21 San Martin	2006	3042869	1819006	2476	7.8144	2735.6	756.254	1776.21	50.1	19.9	48.88	71	50.39	22.6	48.4	734689	42.3	41.26	57.7	58.74	2.76185	3.03525	32.7	34.6333	66.2	6	70.3276	77.4637	70.3276	70.3276	70.4548	47.4	0	310736	0	0	0	97302	277414	82157	1.18434	3.37663	4.08114	589692989	62788776
21	San Martin	21 San Martin	2007	3486558	1983231	2655	7.8842	2735.6	848.773	1900.11	50	16.7	48.88	56.1	50.39	16.3	39.8	746844	41.4	41.26	58.6	58.74	3.07329	3.03525	35.5	34.6333	64.1	6	82.1103	77.4637	82.1103	82.1103	74.7152	50	0	309182	0	0	0	70837	371856	82869	0.854807	4.48728	4.08114	897542191	68832291
21	San Martin	21 San Martin	2008	3979895	2178177	2870	7.96207	2735.6	981.395	2057.35	49.4	16.2	48.88	42.9	50.39	11.7	31.2	758974	40.5	41.26	59.5	58.74	2.8818	3.03525	33.9	34.6333	62.2	6	76.1318	77.4637	76.1318	76.1318	85.5954	52.2	0	307455	0	0	0	85142	496049	83550	1.01905	5.93715	4.08114	1213687486	100637462
21	San Martin	21 San Martin	2009	4364957	2260809	2932	7.98344	2735.6	973.599	2082.11	45.9	14.3	48.88	48.3	50.39	12.3	36	771021	39.6	41.26	60.4	58.74	3.27732	3.03525	35.6	34.6333	61.7	6	75.2702	77.4637	75.2702	75.2702	27.3031	40	0	305577	0	0	0	87771	463103	84053	1.04423	5.50965	4.08114	1250830112	109040798	12329223	16063384
21	San Martin	21 San Martin	2010	4822907	2441439	3118	8.04495	2735.6	1103.67	2114.21	44	13.2	48.88	36.9	50.39	10.1	26.8	782932	38.8	41.26	61.2	58.74	3.15467	3.03525	36.5	34.6333	63	6	76.0105	77.4637	76.0105	76.0105	31.8025	41.7	0	303579	0	0	0	78772	537963	84239	0.935101	6.38615	4.08114	1355376418	120696489	21347403	22820226
21	San Martin	21 San Martin	2011	5489288	2571951	3236	8.08209	2735.6	1174.98	2127.23	43	11.2	48.88	31	50.39	6	25	794730	37.9	41.26	62.1	58.74	2.85933	3.03525	35.6	34.6333	60	6	82.8777	77.4637	82.8777	82.8777	34.2462	42.5	0	301479	0	0	0	71304	439811	84022	0.848635	5.23447	4.08114	1476622407	139463031	23360533	30251995
21	San Martin	21 San Martin	2012	6041055	2756097	3418	8.13681	2735.6	1295.88	2239.37	40	10.1	48.88	29.6	50.39	5.6	24	806452	37.1	41.26	62.9	58.74	3.18071	3.03525	34.5	34.6333	55.1	6	87.1128	77.4637	87.1128	87.1128	37.2884	49.2	0	299271	0	0	0	59300	336133	83496	0.710214	4.02574	4.08114	1923718750	194385581	33289455	35786680
22	Tacna	22 Tacna	2000	2298815	1650411	6004	8.70018	7269.3	1720.34	4531.48	20.5	5.2	14.09	43	26.82	2.9	40.1	269033	14.9	13.8	85.1	86.2	2.06009	1.92427		42.4333	55.3	10	92.907	94.1725	92.907	92.907	83.6647	72.3	0		0	0	0			27524	0	0	2.57967	231554949	21724392
22	Tacna	22 Tacna	2004	3524413	1936943	6643	8.80132	7269.3	1946.28	5005.94	12.5	1.3	14.09	43.3	26.82	3.9	39.4	291563	14.3	13.8	85.7	86.2	1.41656	1.92427	44	42.4333	61.1	11		94.1725	98.1151	94.237	79.7246	89	0		0	0	0	25956	70677	28497	0.910833	2.48016	2.57967	280526943	35743561
22	Tacna	22 Tacna	2005	3775690	2012649	6782	8.82203	7269.3	2057.74	5142.41	11.8	1.7	14.09	42.5	26.82	3.9	38.6	296767	14.1	13.8	85.9	86.2	1.8089	1.92427	42.9	42.4333	56.3	11	99.4621	94.1725	99.4621	99.4621	86.5823	90.4	0	41982	0	0	0	27717	76195	28674	0.966625	2.65729	2.57967	305724250	37909590
22	Tacna	22 Tacna	2006	4586338	2094159	6941	8.8452	7269.3	2120.02	4979.28	9.4	1	14.09	31.5	26.82	3.1	28.4	301728	14	13.8	86	86.2	1.5851	1.92427	42.8	42.4333	58.1	11	94.2865	94.1725	94.2865	94.2865	83.3499	86.5	0	42212	0	0	0	20200	92492	28841	0.700392	3.20696	2.57967	353959201	39145213
22	Tacna	22 Tacna	2007	5241822	2223776	7256	8.88958	7269.3	2319.66	5192.92	17.8	4.5	14.09	26.6	26.82	2.6	24	306461	13.8	13.8	86.2	86.2	1.98169	1.92427	41.8	42.4333	51.6	11	95.3922	94.1725	95.3922	95.3922	89.4681	88.2	0	42392	0	0	0	13251	96752	28996	0.456994	3.33674	2.57967	783478431	49593778
22	Tacna	22 Tacna	2008	5342110	2319570	7458	8.91704	7269.3	2550.26	5346.25	15.3	3.7	14.09	21.1	26.82	0.9	20.2	311038	13.7	13.8	86.3	86.2	2.1377	1.92427	41	42.4333	54.3	11	92.8551	94.1725	92.8551	92.8551	83.3151	81.4	0	42543	0	0	0	14820	98668	29119	0.508946	3.38844	2.57967	1056123820	59671477
22	Tacna	22 Tacna	2009	5030716	2265392	7180	8.87906	7269.3	2384.19	5098.74	14.5	3.4	14.09	17.7	26.82	1.1	16.6	315534	13.5	13.8	86.5	86.2	2.20853	1.92427	41.6	42.4333	50.4	9	87.1561	94.1725	87.1561	87.1561	70.9748	71.5	0	42684	0	0	0	18421	119955	29191	0.631051	4.10931	2.57967	1254117179	77186111	9440180	7809223
22	Tacna	22 Tacna	2010	6282444	2521602	7879	8.97196	7269.3	2788.9	5342.49	14.5	2.5	14.09	14.2	26.82	1.1	13.1	320021	13.4	13.8	86.6	86.2	1.83061	1.92427	42.4	42.4333	46.7	11	95.7379	94.1725	95.7379	95.7379	77.3111	81.7	0	42833	0	0	0	15889	98817	29192	0.544293	3.38507	2.57967	1211647653	90792781	11797048	13503375
22	Tacna	22 Tacna	2011	6953152	2633908	8117	9.00172	7269.3	2947.24	5335.82	12	1.5	14.09	16.6	26.82	1.5	15.1	324498	13.2	13.8	86.8	86.2	2.14506	1.92427	42.1	42.4333	47.9	11	92.8649	94.1725	92.8649	92.8649	84.6081	89.7	0	42990	0	0	0	6496	32453	29094	0.223276	1.11545	2.57967	1086348496	82368103	14430296	17777299
22	Tacna	22 Tacna	2012	7059655	2773672	8433	9.03991	7269.3	3197.24	5525.06	12.6	1.3	14.09	11.7	26.82	0.8	10.9	328915	13.1	13.8	86.9	86.2	2.06849	1.92427	43.3	42.4333	46.9	11	92.948	94.1725	92.948	92.948	82.3594	86.8	0	43143	0	0	0	8095	61211	28910	0.280007	2.1173	2.57967	1262409306	119515161	17109939	19725702
23	Tumbes	23 Tumbes	2000	901830	517591	2744	7.91717	3558.5	786.246	2071.02	52.4	23.5	40.96	51.1	23.98	7.5	43.6	184866	17.3	9.89	82.7	90.11	2.5187	2.59408		36.6556	63.3	9	88.9758	78.5175	88.9758	88.9758	85.3337	57	0		0	0	0			18772	0	0	2.87224	152680776	8260141
23	Tumbes	23 Tumbes	2004	1125096	602995	3018	8.01235	3558.5	884.221	2274.26	49.9	8.7	40.96	36	23.98	1	35	199771	12.5	9.89	87.5	90.11	2.57234	2.59408	36.5	36.6556	67.6	10		78.5175	79.095	74.3481	85.6315	67.6	0		0	0	0	25930	48262	19588	1.32377	2.46386	2.87224	370686362	18625462
23	Tumbes	23 Tumbes	2005	1331003	688786	3385	8.12711	3558.5	1027.05	2566.65	44.3	11.4	40.96	23.5	23.98	0.3	23.2	203452	11.5	9.89	88.5	90.11	2.53695	2.59408	36.2	36.6556	62.3	11	76.8013	78.5175	76.8013	76.8013	81.8506	66.2	0	23354	0	0	0	28158	49741	19776	1.42385	2.51522	2.87224	225248703	17476093
23	Tumbes	23 Tumbes	2006	1292395	665285	3212	8.07465	3558.5	981.053	2304.2	50.4	9.9	40.96	20.3	23.98	0.2	20.1	207125	10.5	9.89	89.5	90.11	2.15734	2.59408	38	36.6556	65.8	11	62.4499	78.5175	62.4499	62.4499	77.4755	64.1	0	21823	0	0	0	22635	61702	19963	1.13385	3.09082	2.87224	283959922	19508717
23	Tumbes	23 Tumbes	2007	1501219	722302	3427	8.13944	3558.5	1095.57	2452.61	43.7	17.2	40.96	22.5	23.98	0.5	22	210798	9.7	9.89	90.3	90.11	2.429	2.59408	37	36.6556	62.7	11	81.216	78.5175	81.216	81.216	83.5144	64.5	0	20365	0	0	0	14250	67806	20156	0.706986	3.36406	2.87224	425774528	21009423
23	Tumbes	23 Tumbes	2008	1678053	770598	3594	8.18702	3558.5	1228.97	2576.35	41.6	12.2	40.96	20.9	23.98	2.1	18.8	214439	8.9	9.89	91.1	90.11	2.44399	2.59408	35.9	36.6556	55.9	11	73.1878	78.5175	73.1878	73.1878	84.8048	65.2	0	18982	0	0	0	16668	71252	20332	0.819791	3.50443	2.87224	474747855	28358652
23	Tumbes	23 Tumbes	2009	1777144	790515	3626	8.19589	3558.5	1204.05	2574.94	33.4	9.6	40.96	20.2	23.98	0.2	20	218017	8.1	9.89	91.9	90.11	2.76133	2.59408	36	36.6556	55.7	9	73.8524	78.5175	73.8524	73.8524	59.1603	59.9	0	17673	0	0	0	17410	67771	20470	0.850513	3.31075	2.87224	598898271	35278999	2076716	779589
23	Tumbes	23 Tumbes	2010	2018233	880391	3975	8.28778	3558.5	1407.02	2695.32	32.6	8.2	40.96	19.7	23.98	0.7	19	221498	7.4	9.89	92.6	90.11	2.75491	2.59408	37.7	36.6556	51.1	10	80.9238	78.5175	80.9238	80.9238	71.6404	73.1	0	16439	0	0	0	15730	79438	20549	0.765487	3.86578	2.87224	661972053	81495901	3963403	2657135
23	Tumbes	23 Tumbes	2011	2239453	942625	4191	8.34069	3558.5	1521.73	2755.01	31.6	10.2	40.96	13.9	23.98	0.7	13.2	224895	6.8	9.89	93.2	90.11	2.90237	2.59408	35.9	36.6556	52	10	83.9261	78.5175	83.9261	83.9261	75.0587	77.4	0	15280	0	0	0	13932	69145	20559	0.677659	3.36325	2.87224	703535127	101039706	7941247	9462047
23	Tumbes	23 Tumbes	2012	2521976	1007231	4413	8.39231	3558.5	1673.12	2891.27	29.7	8.6	40.96	11.7	23.98	0.3	11.4	228227	6.2	9.89	93.8	90.11	2.86391	2.59408	36.7	36.6556	50.3	11	84.747	78.5175	84.747	84.747	78.9274	81.2	0	14191	0	0	0	13473	66553	20514	0.656771	3.24427	2.87224	890633839	131033259	11904922	15725425
24	Ucayali	24 Ucayali	2000	1778943	1221856	3063	8.02715	3868	877.65	2311.78	59.7	25.6	58.74	32.5	37.25	9	23.5	390261	32.4	26.33	67.6	73.67	3.4002	3.33104		37.5556	59	7	78.1676	70.6726	78.1676	78.1676	71.1068	23.9	0		0	0	0			50897	0	0	3.27498	218960315	24347403
24	Ucayali	24 Ucayali	2004	2327744	1439890	3411	8.13476	3868	999.363	2570.41	48.2	20.7	58.74	60.7	37.25	22.9	37.8	422158	28.9	26.33	71.1	73.67	2.87486	3.33104	36.5	37.5556	57.6	8		70.6726	79.8355	74.3481	66.4292	38.9	0		0	0	0	69133	129765	52259	1.32289	2.48311	3.27498	192063664	42720009
24	Ucayali	24 Ucayali	2005	2555666	1539686	3584	8.18423	3868	1087.43	2717.54	48.7	18.7	58.74	57.9	37.25	20	37.9	429576	28.1	26.33	71.9	73.67	3.02719	3.33104	35.4	37.5556	57.8	9	80.258	70.6726	80.258	80.258	70.3784	39.2	0	120542	0	0	0	79826	148381	52262	1.52742	2.83918	3.27498	421292913	45483327
24	Ucayali	24 Ucayali	2006	2812312	1640187	3754	8.23058	3868	1146.6	2693.01	54.5	19.3	58.74	59.2	37.25	19.6	39.6	436967	27.2	26.33	72.8	73.67	3.0569	3.33104	35.5	37.5556	61.4	9	71.0418	70.6726	71.0418	71.0418	45.9338	37.4	0	118962	0	0	0	69663	172008	52077	1.33769	3.30296	3.27498	508207541	43467037
24	Ucayali	24 Ucayali	2007	3062612	1708637	3846	8.25479	3868	1229.52	2752.48	66.7	29.8	58.74	47	37.25	9.7	37.3	444209	26.4	26.33	73.6	73.67	3.37675	3.33104	37	37.5556	60.4	8	50.3657	70.6726	50.3657	50.3657	50.0313	36.4	0	117272	0	0	0	47051	193415	51725	0.909638	3.73929	3.27498	602072691	47943922
24	Ucayali	24 Ucayali	2008	3480221	1808232	4007	8.2958	3868	1370.19	2872.41	68.5	38.3	58.74	36	37.25	9.5	26.5	451284	25.6	26.33	74.4	73.67	3.47461	3.33104	38	37.5556	58.3	9	72.9653	70.6726	72.9653	72.9653	59.8981	40.5	0	115498	0	0	0	60203	233476	51240	1.17492	4.55652	3.27498	833659026	68276487
24	Ucayali	24 Ucayali	2009	3609195	1860851	4061	8.30918	3868	1348.49	2883.84	66.9	34.8	58.74	30.8	37.25	7	23.8	458177	24.8	26.33	75.2	73.67	3.87373	3.33104	38.9	37.5556	57.7	9	67.9652	70.6726	67.9652	67.9652	29.9853	35	0	113665	0	0	0	58090	230888	50650	1.14689	4.5585	3.27498	976597278	77213167	5211611	4497811
24	Ucayali	24 Ucayali	2010	3952116	1958146	4212	8.34569	3868	1490.91	2856.02	69.1	31.3	58.74	21.7	37.25	4.2	17.5	464875	24	26.33	76	73.67	3.40289	3.33104	39.6	37.5556	54.4	9	71.7242	70.6726	71.7242	71.7242	28.4135	35.5	0	111793	0	0	0	51143	240842	49986	1.02315	4.81819	3.27498	1030768883	95318583	11131518	11149032
24	Ucayali	24 Ucayali	2011	4234318	1961026	4160	8.33327	3868	1510.48	2734.63	54.9	22.8	58.74	13.5	37.25	2.9	10.6	471351	23.3	26.33	76.7	73.67	3.44826	3.33104	38.4	37.5556	55.2	9	70.0738	70.6726	70.0738	70.0738	27.9369	36.8	0	109884	0	0	0	40424	185717	49175	0.822044	3.77665	3.27498	1037458773	113547518	19172756	23263738
24	Ucayali	24 Ucayali	2012	4848142	2188412	4582	8.42989	3868	1737.19	3001.99	50.2	16.4	58.74	13.2	37.25	0.9	12.3	477616	22.6	26.33	77.4	73.67	3.37497	3.33104	38.7	37.5556	54.7	9	64.3285	70.6726	64.3285	64.3285	34.5501	43.5	0	107936	0	0	0	30617	128938	48194	0.635287	2.6754	3.27498	1193515043	129852976	25111465	26310803
[truncated: 131 more columns]
